# Supplementary material for: Gut microbiota dynamics and fecal SCFAs after colonoscopy: accelerating microbiome stabilization by Clostridium butyricum
Source: J Transl Med. 2024 Mar 1;22:222. doi: 10.1186/s12967-024-05031-y (PMC10908214; doi:10.1186/s12967-024-05031-y)
Supplement: Supplementary file 2 — Additional file 2: Table S1. Clinical characteristics of 11 subjects. [file 12967_2024_5031_MOESM2_ESM.xls]

## Sheet: Supplementary Table 1. Clinica
Supplementary Table 1. Clinical characteristics of 11 subjects.
Sample	Sex	Age	BMI	Gut Disease	Useage of probiotics in 3 months
Ctrl 1	Man	47	25	No	No
Ctrl 2	Woman	31	19	No	No
Ctrl 3	Woman	35	22.5	No	No
Ctrl 4	Man	33	21.7	No	No
CB 1	Woman	41	18.6	No	No
CB 2	Woman	58	23	No	No
CB 3	Man	40	24.2	Appendectomy	No
CB 4	Woman	47	23.4	No	No
CB 5	Man	39	25	No	No
CB 6	Man	40	23.5	Hemorrhoid	No
CB 7	Woman	36	21.6	No	No
