# Supplementary material for: Gut microbiota dynamics and fecal SCFAs after colonoscopy: accelerating microbiome stabilization by Clostridium butyricum
Source: J Transl Med. 2024 Mar 1;22:222. doi: 10.1186/s12967-024-05031-y (PMC10908214; doi:10.1186/s12967-024-05031-y)
Supplement: Supplementary file 3 — Additional file 3: Table S2. Sequences of buk in 1520 bacterias. [file 12967_2024_5031_MOESM3_ESM.xls]

## Sheet: Supplementary table 2 sequences
Supplementary table 2. Sequences of buk in 1520 bacterias
>CEHPMHMA_04395
MKILVINPGSTSTKIAVYENETPLLVRNIKHTVEELSVYPQVIDQFEFRKNLVLQELEANGIPFAFDAVIGRGGLVKPIPGGVYAVNEAMKQDTLHAMRTHACNLGGLIAAELAASLPDCPAFIADPGVVDELEDVARISGSPLMPKITIWHALNQKAIARRFAKEQGTKYEELDLIICHLGGGISIAVHQHGKAIDANNALDGEGPFSPERAGTLPAGQLIDICYSGQFTKDELKKRISGRAGLTAHLGTTDVPAIIKAIEEGDKKAELILDAMIYNVAKAIGGAATVLYGKVDAILLTGGIAYSDYIISRLKKRISFLAPIHVYPGEGEMESLAFNALGALRGELPVQIYK
>GKCDIOIP_01485
MKIFVINPGSTSTKIALFIDEKPVWAAGAHHTADDLSEFHHVNEQYAYRKDFVLRLLAEADIPLDFDAVIARGGLLKPTPGGVYAINEQMKHDLLNARMEHACNLGALIADEIARECHCPAYIADPEVVDELQPAARLTGIPEIERISIFHALNSKAVSRKYAASIGKHYEELNLIVVHLGGGISVGAHCKGRVIDVNNALNGEGPFSPERAGTIPADQLAELCFSGKYTLKQIKKMLNGKGGLTAHLGMNDVVTIARKASEGEEPYKGVLDAMLYTVAKQAGAMYVTLRGQVDAIILTGGIAHSDYCVGILKEQIDYLAPVVLMPGEDEMGSLAYNALGALKGELPLQVYRPE
>NPPECNCA_01107
MKILVINPGSTSTKIAVYENETPLFVSNIKHSVEELSAFPEVIDQFEFRKNLVLQELENNKIPFSFDAIIGRGGLVKPIPGGVYEVNEAMKRDTVHAMRTHACNLGGLIASELASTLPDCPAFIADPGVVDELEDIARITGSPLMPKITIWHALNQKAIARRFAKEQGTQYENLDLIICHLGGGISVAVHHHGRAIDANNALDGEGPFSPERAGTLPAGQLIDLCFSGQLTKDELKKRISGRAGLTAHLGTTDIPAIIQSIEEGDKKAELILDAMIYNVAKAIGASATVLCGKIDAILLTGGIAYSDYVISRLKKRISFLAPIYIYPGENEMESLAFNAIGALKGELPIQIYK
>GAPLIEND_01156
MKILAVNPGSTSTKIAVYEDETPRLVLNIRHSVEELSQFPRIIDQFEFRKHLVLEALEANDIPFKFDAIVGRGGLLKPIPGGVYAVNDAMLDDMLHAMRTHACNLGCLIAHELAAMLPGCPSFIADPGVVDELDDVARITGSPLMPSITIWHALNQRAIARRYAAERSALQPEAPVHYEDLNLIVCHLGGGVSVGVHRHGRAVDVPNALDGFGPFSPERAGTLPAGQLIDLCHSGRYTTEELKKRISGKAGLAAHLGTTDIPAIERRIAEGDTHAALVLDAMIYRIAKEIGGAAVVLYGKVDAILLTGGMAHSEYITSRLQERVSFLAPVHVYPGEDELEALVMNALGALRGELPVQVYR
>APOMDPLD_03541
MKIFVINPGSTSTKIALFIDEKPVWAAGAHHTADDLSEFHHVNEQYAYRKDFVLRLLAEADIPLDFDAVIARGGLLKPTPGGVYAINEQMKHDLLNARMEHACNLGALIADEIARECHCPAYIADPEVVDELQPAARLTGIPEIERISIFHALNSKAVSRKYAASIGKHYEELNLIVVHLGGGISVGAHCKGRVIDVNNALNGEGPFSPERAGTIPADQLAELCFSGKYTLKQIKKMLNGKGGLTAHLGMNDVVTIARKASEGEEPYKGVLDAMLYTVAKQAGAMYVTLRGQVDAIILTGGIAHSDYCVGILKEQIDYLAPVVLMPGEDEMGSLAYNALGALKGELPLQVYRPE
>EPAIMDHC_01468
MKILVINPGSTSTKIAVYENETPLFVSNIKHSVEELSAFPEVIDQFEFRKNLVLQELENNKIPFSFDAIIGRGGLVKPIPGGVYEVNEAMKRDTVHAMRTHACNLGGLIASELASTLPDCPAFIADPGVVDELEDIARITGSPLMPKITIWHALNQKAIARRFAKEQGTQYENLDLIICHLGGGISVAVHHHGRAIDANNALDGEGPFSPERAGTLPAGQLIDLCFSGQLTKDELKKRISGRAGLTAHLGTTDIPAIIQSIEEGDKKAELILDAMIYNVAKAIGASATVLCGKIDAILLTGGIAYSDYVISRLKKRISFLAPIYIYPGENEMESLAFNAIGALKGELPIQIYK
>FBBCPACI_00222
MGYKILAINPGSTSTKIAVYEDEQMIFSKAINHSSKELEAYKNVTDQFEMRKEQILNSLKENDFKKEKLDAIVGRGGILPPVKSGAYLVNDIMVERLKNNPIVEHASNLGALISYEIAKELGLNAYIYDSVSVDELDDVARVLGFCEVERTCLSHALNSRAMAIKFAKENNKDYKDLNLIVAHLGGGITISAHKKGKMVDVVSDDEGPFSPERSGRIPVKKVIDMCYSGKYSYKEMLKKVRGKGGIVAHLDTVDIREVENMIENGDNKAKLIYDALIYQVGKGIGELSTVLKGKVDEIILTGGIAYSKNLTKELEERVKFIAPVNVLPGENELEALSYGILRILRGQENYREYEEKSLAEELI
>FBBCPACI_00789
MEKKFKILTINPGSTSTKIAVFDNEELLFEKTLRHTSEEISKYQKISDQFEFRKKVIEDALKEGGISISELDAVVGRGGLLKPITGGTYSVDDEMIEDLKVGVLGEHASNLGGLIAKEIGDSVGIPSYIVDPVVVDELNDVARISGMPEITRKSIFHALNQKATARRAAKDLNKKYEDCNFIVAHMGGGISVGAHLKGSVIDVANALDGEGPFSPERSGGLPVGDLVKMCFSGEYTQEDIKKRIKGNGGLVAYLNTNDGREVEAMIEEGNEKAKIVYEAMAYQVAKEIGACAAVLNGEVDAVLLTGGIAYSKMFTNMIIDRIKFVAQAKVYPGEDEMIALAQGGLRVLMKEEEAKIYGKELAVANTL
>NHAKACGI_01994
MKLLVINPGSTSTKIAVYENEVPCLVRSIRHTVDELSSFSHIIDQFEFRKNLVLKELEANNIPFEFDAIVGRGGLLKPIPGGVYEVNDAMLDDILHAMRTHACNLGCLIASELAALLPGCRAFIADPGVVDELDEIARITGSPLMPRITIWHALNQRAIARRYAAEHHTRYEELDLIVCHLGGGISVGVHHHGKAVDVNNALDGEGPFSPERAGTLPAGQLIDLCCSGRYTKDELKKRISGRAGLTAHLGTTDVPAIVRRIEEGDKHAGLVLDAMIYQIAKSIGAASVVLYGKIDAILLTGGMAHSDYIISRLKERISFLAPVHVYPGEDEMEALALNALGALRGELPIQEYK
>IHGKLGFP_01089
MKIFVINPGSTSTKIALFIDEKPVWAAGAHHTADDLSEFHHVNEQYAYRKDFVLRLLAEADIPLDFDAVIARGGLLKPTPGGVYAINEQMKHDLLNARMEHACNLGALIADEIARECHCPAYIADPEVVDELQPAARLTGIPEIERISIFHALNSKAVSRKYAASIGKHYEELNLIVVHLGGGISVGAHCKGRVIDVNNALNGEGPFSPERAGTIPADQLAELCFSGKYTLKQIKKMLNGKGGLTAHLGMNDVVTIARKASEGEEPYKGVLDAMLYTVAKQAGAMYVTLRGQVDAIILTGGIAHSDYCVGILKEQIDYLAPVVLMPGEDEMGSLAYNALGALKGELPLQVYRPE
>EHIBNHPB_00217
MKLLVINPGSTSTKIAVYENEVPCLVRSIRHTVDELSSFSHIIDQFEFRKNLVLKELEANNIPFEFDAIVGRGGLLKPIPGGVYEVNDAMLDDILHAMRTHACNLGCLIASELAALLPGCRAFIADPGVVDELDEIARITGSPLMPRITIWHALNQRAIARRYAAEHHTRYEELDLIVCHLGGGISVGVHHHGKAVDVNNALDGEGPFSPERAGTLPAGQLIDLCCSGRYTKDELKKRISGRAGLTAHLGTTDVPAIVRRIEEGDKHAGLVLDAMIYQIAKSIGAASVVLYGKIDAILLTGGMAHSDYIISRLKERISFLAPVHVYPGEDEMEALALNALGALRGELPIQEYK
>ILNEKJMF_02717
MVYDILAVNPGSTSTKIAVFRNRQEMFREDIEHDSVFLDSHPDIEEQFPFRRDMVLACLEVHSYQVEQLSAVVGRGGLLPPVKAGGYTVNQAMKDRILKGPISPHASNMGALIADAVATPLGIPAYIYDAVSSDEFMEISRITGIPEVVRQSFCHVLNSKAMARKAAEEAGKSYEEMNFLVAHMGGGISFSAHRHGKIVDALSDDGGAFSPQRSGSVPIIYIVDMCYSGKYTKAELMRKIRGDGGLKAYLGTYDCREIEKMIRQGNEKAELLYEAQAYQVAKGIGQLAPALKGNVDAIILTGGMAHSKMLTDWITDYIDFLGPVRIMPGEMELEALAYGALRILQGQEKANIYRDALYG
>HDBAKFDH_03024
MKIFVINPGSTSTKIALFIDEKPVWAAGAHHTADDLSEFHHVNEQYAYRKDFVLRLLAEADIPLDFDAVIARGGLLKPTPGGVYAINEQMKHDLLNARMEHACNLGALIADEIARECHCPAYIADPEVVDELQPAARLTGIPEIERISIFHALNSKAVSRKYAASIGKHYEELNLIVVHLGGGISVGAHCKGRVIDVNNALNGEGPFSPERAGTIPADQLAELCFSGKYTLKQIKKMLNGKGGLTAHLGMNDVVTIARKASEGEEPYKGVLDAMLYTVAKQAGAMYVTLRGQVDAIILTGGIAHSDYCVGILKEQIDYLAPVVLMPGEDEMGSLAYNALGALKGELPLQVYRPE
>LGMJLLMI_04120
MKILVINPGSTSTKIAVYENETPLFVSNIKHSVEELSAFPEVIDQFEFRKNLVLQELENNKIPFSFDAIIGRGGLVKPIPGGVYEVNEAMKRDTVHAMRTHACNLGGLIASKLASTLPDCPAFIADPGVVDELEDIARITGSPLMPKITIWHALNQKAIARRFAKEQGTQYENLDLIICHLGGGISVAVHHHGRAIDANNALDGEGPFSPERAGTLPAGQLIDLCFSGQLTKDELKKRISGRAGLTAHLGTTDIPAIIQSIEEGDKKAELILDAMIYNVAKAIGASATVLCGKIDAILLTGGIAYSDYVISRLKKRISFLAPIYVYPGENEMESLAFNAIGALKGELPIQIYK
>FLPGKFCB_00179
MDKLNAIPTSPSARNGRSERVLVINPGSTSTKIAVYEDETPLLVRNIRHTVEELSAFPQVIDQFEFRKSLVLRELEANDIPFRFDAVIGRGGLVKPIPGGVYEVNEAMKRDTLHAMRTHACNLGGLIADELAAALPGCRAFIADPGVVDELEEVARITGSPLMPRITIWHALNQKAIARRYAAEHGTRYEDLDLIVCHLGGGISVAVHRHGRAVDANNALDGEGPFSPERAGTLPAGQLIDLCFSGKFTKDELKKRISGRAGLTAHLGTTDIPAVIQSIEAGDDHARLVLDAMIYNVAKSIGAASTVLYGKVDAILLTGGIAYSDYVISRLRERISFLAPVFVYPGEDEMEALALNALGALRGELPVQVYQ
>PJPONEMH_00829
MKILAVNPGSTSTKIAVYEDETPRLVLNIRHSVEELSQFPRIIDQFEFRKHLVLEALEANDIPFKFDAIVGRGGLLKPIPGGVYAVNDAMLDDMLHAMRTHACNLGCLIAHELAAMLPGCPSFIADPGVVDELDDVARITGSPLMPSITIWHALNQRAIARRYAAERSALQPEAPVHYEDLNLIVCHLGGGVSVGVHRHGRAVDVPNALDGFGPFSPERAGTLPAGQLIDLCHSGRYTTEELKKRISGKAGLAAHLGTTDIPAIERRIAEGDTHAALVLDAMIYRIAKEIGGAAVVLYGKVDAILLTGGMAHSEYITSRLQERVSFLAPVHVYPGEDELEALVMNALGALRGELPVQVYR
>NAECONMF_00823
MKLLIINPGGTSTKIAVFEDEEQVLKKNIIHTQEELSGFSHVFDQFGYRKGLILKTLEEEGVDIHELSGVAGRGGLMNPIPGGTYRVNERMLEDLEHAVHGEHPSNLGAALARSIGDQIGVPSFVVDPVSVDELMPKARISGISDLERPSWFHALNHKAVARWAAERIGKKYEESSLIIAHLGSGNSVVAHKNGQMIDGSGGRTNGPFSPERSGGLPTYPLVELCYSGKYTREEMVAKISSTGGMYDYLGTKDAGEVERRMGLGDETAKLVYEAFVYMVAKEICSYAAVFEGKVDCIVLTGGIAHSRYVTDEIRRMAGFLAPVEVVAGEFEMTALALGALRVLKGEEEPREYE
>NAECONMF_02117
MHMRIYKIAAINLGSTSTKIAYYENENCVFKDNIVHTARALEGFSTIWEQFEFRKQAIEAYLKEKGILISGLDAVVTRGGHTEPIVGGVYRITRKMLEQSASEKYGNHATDLGLKLAYEFSAQGPQAFTVDPPTTDEFEPLARYSGLPQIKRRSSFHVLNHRAAGRQYAKDSGKDYRELNLVVIHMGGGISIAAHKKGRLVDANNAIDGDGPFSTNRCCSVPIGDLINMCYSGTYTYSEIRRLINGNAGLMAYVGENDVKTVEERAAGGDQACGEALDAMCYQIAKEVGAAATVLMGEVDAIVFTGGIAHSKRIVDSVSRRVSFIAPIAVYPGEYEMQSLGLNTLAALRGEEEIKELNE
>GCOICKHG_01793
MGYKILAINPGSTSTKVALYDEERPLLELNLRHSTEEISRFAGVNDQLDWRRGLILSALREEAFDIRNLSAVIGRGGLIRPIPAGVYEVNSRMRYDLRNAQMKHACNLGGLLAAQIAHMAGVKAYIADPPVVDEMDDAARISGMPMCPRKPVFHALNQKATARLHCERMGWVYEESNLIVAHMGGGISVAAHKQGRIVDVNNALDGDGPFAPDRAGSIPSSELIKVCFSGQYTKEELLKFISSKGGLVAYLGTNSVIQVMERIAQGDQRAKKVLDAMCYNIVKQIGAMAAALSGSVQAIVLTGGIAYNEPVVEYIRERCSFIAPIAVYPGENELEALVTNALVVLRGVITPKVYK
>AHKGNOCH_01825
MKIFVINPGSTSTKIALFIDEKPVWVAGAHHTADDLSEFHHVNEQYEYRKNFILRLLAEADIPLDFDAVIARGGLLKPTPGGVYVINEQMKHDLLNARMEHACNLGALIADEIARECHCPAYIADPEVVDELQPVARLTGIPEIERISIFHALNSKAVSRKYAVSIGKHYEDLNLIVVHLGGGISVGAHCKGRVIDVNNALNGEGPFSPERAGTIPADQFAELCFSGKYTLKQVKKMLNGKGGLTAHLGMNDVVTIARKASEGEEPYKGVLDAMLYTVAKQVGAMYVTLRGQVDAIILTGGIAHSEYCVWVLREQIDYLAPVVLMPGEDEMGSLAYNALGALKGELPLQVYRPE
>DADGLKEK_03718
MKILVINPGSTSTKIAVYENETPLLVRNIKHTVEELSVYPQVIDQFEFRKNLVLQELEANGIPFAFDAVIGRGGLVKPIPGGVYAVNEAMKQDTLHAMRTHACNLGGLIAAELAASLPDCPAFIADPGVVDELEDVARISGSPLMPKITIWHALNQKAIARRFAKEQGTKYEELDLIICHLGGGISIAVHQHGKAIDANNALDGEGPFSPERAGTLPAGQLIDICYSGQFTKDELKKRISGRAGLTAHLGTTDVPAIIKAIEEGDKKAELILDAMIYNVAKAIGGAATVLYGKVDAILLTGGIAYSDYIISRLKKRISFLAPIHVYPGEGEMESLAFNALGALRGELPVQIYK
>DJPKOMLL_01548
MDKLNAIPTSPSARNGRSERVLVINPGSTSTKIAVYEDETPLLVRNIRHTVEELSAFPQVIDQFEFRKSLVLRELEANDIPFRFDAVIGRGGLVKPIPGGVYEVNEAMKRDTLHAMRTHACNLGGLIADELAAALPGCRAFIADPGVVDELEEVARITGSPLMPRITIWHALNQKAIARRYAAEHGTRYEDLDLIVCHLGGGISVAVHRHGRAVDANNALDGEGPFSPERAGTLPAGQLIDLCFSGKFTKDELKKRISGRAGLTAHLGTTDIPAVIQSIEAGDDHARLVLDAMIYNVAKSIGAASTVLYGKVDAILLTGGIAYSDYVISRLRERISFLAPVFVYPGEDEMEALALNALGALRGELPVQVYQ
>OLIFGKAA_01091
MNLLVINPGSTSTKIAVYENDVPRLVRNIRHTVDELSSFSHIIDQFEFRKNLVLKELEANNIPFEFDAIVGRGGLLKPIPGGVYEVNDAMLDDILHAMRTHACNLGCLIASELAALLPGCRAFIADPGVVDELDEIARITGSPLMPRITIWHALNQRAIARRYAAEHDTRYEELDLIVCHLGGGISVGVHHHGKAVDVNNALDGEGPFSPERAGTLPAGQLIDLCCSGRYTKDELKKRISGRAGLTAHLGTTDVPAIVRRIEEGDKHAESVLDAMIYQIAKSIGAASVVLYGRIDAILLTGGMAHSDYIISRLKERISFLAPVHVYPGEDEMEALALNALGALRGELPVQEYK
>NPBCJBON_02455
MKILAINPGSTSTKIAVYEDTTPLLVRNIRHSVEELSHFPRVIDQFEFRKNLVIEALKENDIPFEFDAIVGRGGLLKPIPGGVYEVNDAMLDDITHAMRSHACNLGCLIASELATLLPGCRAFIADPGVVDELDEIARITGSPLMPRITIWHALNQRAIARRFAAELTAASPDHPVHYEDLNLIICHLGGGISVGAHHYGRAIDVNNALDGEGPFSPERAGTLPAGQLIDLCYSHRFRKDELKKRISGHAGLAAHLGTTDIPAIIKSIEDGDEKAELVLNAMIYQVAKSIGAAAVALFGKIDAILLTGGIAHSEYVISRLRERVSFLAPIHVYPGEDELEALAVNVLGALRGELPIQVYK
>PHNGKKHB_00514
MKILAVNPGSTSTKIAVYEDETPRLVLNIRHSVEELSQFPRIIDQFEFRKHLVLEALEANDIPFKFDAIVGRGGLLKPIPGGVYAVNDAMLDDMLHAMRTHACNLGCLIAHELAAMLPGCPSFIADPGVVDELDDVARITGSPLMPSITIWHALNQRAIARRYAAERSALQPEAPVHYEDLNLIVCHLGGGVSVGVHRHGRAVDVPNALDGFGPFSPERAGTLPAGQLIDLCHSGRYTTEELKKRISGKAGLAAHLGTTDIPAIERRIAEGDTHAALVLDAMIYRIAKEIGGAAVVLYGKVDAILLTGGMAHSEYITSRLQERVSFLAPVHVYPGEDELEALVMNALGALRGELPVQVYR
>KCDNGKDH_00123
MNLLVINPGSTSTKIAVYENDVPRLVRNIRHTVDELSSFSHIIDQFEFRKNLVLKELEANNIPFEFDAIVGRGGLLKPIPGGVYEVNDAMLDDILHAMRTHACNLGCLIASELAALLPGCRAFIADPGVVDELDEIARITGSPLMPRITIWHALNQRAIARRYAAEHDTRYEELDLIVCHLGGGISVGVHHHGKAVDVNNALDGEGPFSPERAGTLPAGQLIDLCCSGRYTKDELKKRISGRAGLTAHLGTTDVPAIVRRIEEGDKHAESVLDAMIYQIAKSIGAASVVLYGRIDAILLTGGMAHSDYIISRLKERISFLAPVHVYPGEDEMEALALNALGALRGELPVQEYK
>MMJOOPKF_02246
MSFKILAINPGSTSTKIAIFEDETEKFVKNIKHSAEEIAKFDNVASQFQFRKDIILSELKNAGFNINEINAIVGRGGLVKPIESGVYEVNEALINDLNNPPLGEHASNLGGLIANDIAKSLNNGTKAYIADPVVVDELQDVARLTGHPDFTRVSIFHALNQKAIARTYAKEIGKKYEDINLIIAHLGGGVSVGAHDHGRVIDVNNALDGDGPFSPERSGSLPTGQLVKLCFSGKKTEAEIKKMLKGAGGLVAYLGTNDAYEVEIKAKEDPKYKLVQDAMSYQVGKAIGEMAAVLKGKVDGILLTGGIAHNPFLVDYVKEMVGFIAPIKVYAGEDEMRALAMNGLMVLRGELSGKTYK
>OBJKNPKL_01699
MSFQILTINPGSTSTKIAIFEDEKEIFSKTLRHTAEELSPYATVASQFQFRKNIILSELQQAGWDIHGFHAIVGRGGLVKPIESGIYEVNDALAHDLEYPVMGEHASNLGGLIARDIVREMHNGTKAYIADPVVVDELDPIARLSGHPALSRVSIFHALNQKVIARTYAREVGKKYEEMNLIVAHMGGGVSVGAHCCGRVVDVNNALDGDGPFSPERSGGLPTGALVELCFSGKSKAEVKKMLKGNGGVVAYLGTNDMRLVEEKAPVDAEYGMIQDAMCYQIGKEIGAMAAVLKGKVDAILLTGGIAYGKPITDYITRMVGFIAPVKVYPGEDEMRALAMNGLMVLRGEMQAKTYA
>DPCDNJCO_03701
MKILVINPGSTSTKIAVYENETPLFISNIKHSVEELSAFPEVIDQFEFRKNLVLQELENNKIPFSFDAIIGRGGLVKPIPGGVYEVNDAMKRDTVHAMRTHACNLGGLIASELAATLPDCPAFIADPGVVDELEDIARITGSPLMPKITIWHALNQKAIARRFAKEQGTQYEDLDLIICHLGGGISVAVHHHGRAIDANNALDGEGPFSPERAGTLPAGQLIDLCFSGQHTKDELKKRISGRAGLTAHLGTTDVPAIIQSIEEGDKKAELILDAMIYNVAKAIGASATVLCGKVDAILLTGGIAYSDYVVSRLKKRISFLAPIYVYPGENEMESLAFNAIGALKGELPIQVYK
>HFFPMACD_03997
MKIFVINPGSTSTKIALFIDEKPVWVAGAHHTADDLSEFHHVNEQYEYRKNFILRLLAEADIPLDFDAVIARGGLLKPTPGGVYVINEQMKHDLLNARMEHACNLGALIADEIARECHCPAYIADPEVVDELQPVARLTGIPEIERISIFHALNSKAVSRKYAVSIGKHYEDLNLIVVHLGGGISVGAHCKGRVIDVNNALNGEGPFSPERAGTIPADQFAELCFSGKYTLKQVKKMLNGKGGLTAHLGMNDVVTIARKASEGEEPYKGVLDAMLYTVAKQVGAMYVTLRGQVDAIILTGGIAHSEYCVWVLREQIDYLAPVVLMPGEDEMGSLAYNALGALKGELPLQVYRPE
>LCPGIBGP_03092
MDKLNISSTPSSVKNGRGERLLVINPGSTSTKIAVYENETPLLVRNIRHTVEELSAFPRVIDQFEFRKSLVLRELEVNDIPFRFDAVIGRGGLVKPIPGGVYEVNEAMKRDTLHAMRTHACNLGGLIADELAAALPGCRAFIADPGVVDELEEVARITGSPLMPRITIWHALNQKAIARRYAAEHGTRYEDLDLIVCHLGGGISVAVHRHGRAVDANNALDGEGPFSPERAGTLPAGQLIDLCFSGKFTKDELKKRISGRAGLTAHLGTTDIPAIIQFIEAGDDHARLVLDAMIYNVAKSIGAASTVLCGKVDAILLTGGIAYSDYVISRLRERISFLAPVFVYPGEDEMEALALNALGALRGELPVQVYQ
>BPLBPNEK_04123
MKILAVNPGSTSTKIAVYEDETPRLVLNIRHSVEELSQFPRIIDQFEFRKHLVLEALEANDIPFKFDAIVGRGGLLKPIPGGVYAVNDAMLDDMLHAMRTHACNLGCLIAHELAAMLPGCPSFIADPGVVDELDDVARITGSPLMPSITIWHALNQRAIARRYAAERSALQPEAPVHYEDLNLIVCHLGGGVSVGVHRHGRAVDVPNALDGFGPFSPERAGTLPAGQLIDLCHSGRYTTEELKKRISGKAGLAAHLGTTDIPAIERRIAEGDTHAALVLDAMIYRIAKEIGGAAVVLYGKVDAILLTGGMAHSEYITSRLQERVSFLAPVHVYPGEDELEALVMNALGALRGELPVQVYR
>IBJLAKHA_00610
MRKFKIFTINPGSTSTKIALFEGEEEVFSKNVSHDAGKLAEYAYISDQFAYRKETIDELLKENHISLDQVDAFVGRGGGLLAMDGGTYEIDDLVLNHAARGANGVQHPAMLGPQIAYEYAKSYHAKAFVVNPPDVDELQDLARMTGIKGVYRVIHLHALNLKETAIRHAAGLGRKYEECNFVVCHIGGGISVSAHRNGKMVDGFDIVGGEGPMAPTRCGSISVANLLKYAEGKELKDIKALCTKSGGVVNHTGISDALELTARAKNGDKYAEMLWNTMIYQIEKCIGSMAAVLHGKIDGILLGGGMVYNEDLVAQIKDACGWIAPVTAYPGEFEMEAMASGAVRVLSGEEEVKKYSGVCNFTGFDF
>GFIFFBFN_02503
MKIFVINPGSTSTKIALFIDEKPVWVAGAHHTADDLSEFHHVNEQYEYRKNFILRLLAEADIPLDFDAVIARGGLLKPTPGGVYVINEQMKHDLLNARMEHACNLGALIADEIARECHCPAYIADPEVVDELQPVARLTGIPEIERISIFHALNSKAVSRKYAASIGKHYEDLNLIVVHLGGGISVGAHCKGRVIDVNNALNGEGPFSPERAGTIPADQFAELCFSGKYTLKQVKKMLNGKGGLTAHLGMNDVVTIARKASEGEEPYKGVLDAMLYTVAKQVGAMYVTLRGQVDAIILTGGIAHSDYCVGILREQIDYLAPVVLMPGEDEMGSLAYNALGALKGELPLQVYRPE
>HJCIEMJA_00509
MSYKILIINPGSTSTKIGVFEDENLLFEETLRHTTEELAGFNLIVEQKDFRKKVILDILAEKKFDIKTLDVCVGRGGMLKPIPGGTYPVSDELLEDLKIGKQGQHASNLGGILAREIGDELGIPSYIVDPVVVDELMPSSRLSGVPELPRRSVFHALNQKAVAKRYAKEHGKKYEDLNLIVVHMGGGVSVGAHLNGRIVDVNNALDGEGAFSPERAGGVPSGDLVKMCFSGKYTQQEVTKKLVGNGGFNAYIGSNDARDLEKLVQEGDEHAKLVQDAFHQQVAKDIGAMSTVLCGKVDQIILTGGIAYSKHTCAELEKRAGFIAPFTVYPGEDELLALAQGALRVMNGEEEPMTY
>DMPAPDHC_01186
MSYKILIINPGSTSTKIGVFEDENLLFEETLRHTTEELAGFNLIVEQKDFRKKVILDILAEKNFDIKTLDVCVGRGGMLKPIPGGTYPVSDELLEDLKIGKQGQHASNLGGILAREIGDELGIPSYIVDPVVVDELMPSSRLSGVPELPRRSVFHALNQKAVAKRYAKEHGKKYEDLNLIVVHMGGGVSVGAHLNGRIVDVNNALDGEGAFSPERAGGVPSGDLVKMCFSGKYTQQEVTKKLVGNGGFNAYIGSNDARDLEKLVQEGDEHAKLVQDAFHQQVAKDIGAMSTVLCGKVDQIILTGGIAYSKHTCAELEKRAGFIAPFTVYPGEDELLALAQGALRVMNGEEEPMTY
>OPLPCEGI_00209
MKVFTINPGSTSTKIALFEDGQCIFSSTVRHPSRELAKFNLLAEQLPFRANSIMKTLQDNHADLAGCDAFVGRGGGLLPMEGGVYEVTDLVLKHSIGAANGVTHPANLGPTLACRFADAYGGRAFVVNPPDTDELCDSARMTGIDGVYRHVHLHALNLKETAIRHAEKNGRRYEDCNFVVCHIGGGISVSAHQHGRMIDGNDIVGGDGPMAPTRCGAVPVVEVLNYLEDGHSIGDVRRMCMKTGGFESLLGTSDGVEVTKRAAHGDAKAKRVWDAMIYQIAKEIGSMAAALKGQVDGILLGGGMVYDEDLVKAITDACGWIAPVSAYPGEFEMEAMAAGAERVLTGEVAPKVYTGRPVFEGFDD
>DPDBCLFP_02382
MSFQILTINPGSTSTKIAIFEDEKEIFSKTLRHTAEELSPYATVASQFQFRKNIILSELQQAGWDIHGFHAIVGRGGLVKPIESGIYEVNDALAHDLEYPVMGEHASNLGGLIARDIVREMHNGTKAYIADPVVVDELDPIARLSGHPALSRVSIFHALNQKVIARTYAREVGKKYEEMNLIVAHMGGGVSVGAHCCGRVVDVNNALDGDGPFSPERSGGLPTGALVELCFSGKSKAEVKKMLKGNGGVVAYLGTNDMRLVEEKAPVDAEYGMIQDAMCYQIGKEIGAMAAVLKGKVDAILLTGGIAYGKPITDYITRMVGFIAPVKVYPGEDEMRALAMNGLMVLRGEMQAKTYA
>EELHCNDI_01335
MSYKSLIINPGSTSTKIGVFEDETLLFEETLRHSTEEIAQYDSIVAQKDFRKDVIAKVLAENNFDIKTLDVVVGRGGLLKPIPGGTYTVTDELVKDLVEAKRGEHASNLGGILAKDFADELGIPAYIVDPVVVDELQDVARLSGHPELPRTSIFHALNQKAVAKRYAKEVGKKYEDLNLIVVHMGGGVSVGAHTGGKVVDVFNALDGDGAFSPERAGGVPNGELVRLCYSGKYTEKEMIKQLVGKAGFNAYCGSNDARDIEAMAKNGDKHAQLVFDAFLYQVSKDIGAQAAVLSGKVDQIILTGGIAYGKYATEEITKRVQFIAPVTVYGGEDELLALAQGALRVLNGEEEAKVY
>AMFAEGBP_02358
MSYKILIINPGSTSTKIGVYEDETQLMEETLRHSTEEIAQYATIYDQKDFRKEVILDVLKEKGVDLNDIDVVVGRGGLLKPIPGGTYETTPELLEDLKIGKQGQHASNLGGILAKEIASEINVPSYIVDPVVVDELQDVARLSGHPEMPRISIFHALNQKAVAKRYAKEVGKAYEDLNLIVVHMGGGVSVGAHKNGKVIDVANALDGDGPFSPERSGGLPSGALMKLCFSGKYTQAEVSKMINGNGGFNAYVGTNDMRDLVKMAKDDEKAQLVMDAFHYQLAKEIGAMAVVLGGKIDQIILTGGIAYNAITQEYFKNAVSFLAPITIYPGEDELLALAQGALRVMSGEEKAMTY
>DAPJDIBL_00752
MSFKILAINPGSTSTKIAIFEDETEKFVKNIKHSAEEIAKFENVASQFQFRKDIILSELKNAGFDINEINAIVGRGGLVKPIESGVYEVNEALINDLNNPPLGEHASNLGGLIANDIAKSLNNGTKAYIADPVVVDELQDVARLTGHPEFTRVSIFHALNQKAIARTYAKELGKKYEDINLIIAHLGGGVSVGAHDHGRVIDVNNALDGDGPFSPERSGALPTGQLVKLCFSGKKTEAEIKKMLKGEGGLVAYLGTNDAYEVEMKAIKDPKYKLVQDAMSYQVGKAIGEMAAVLKGKVDGILLTGGIAHNPFLVDYVKEMVGFIAPVKVYPGEDEMRALAMNGLMVLRGELSGKIYK
>KGMBAMGK_03964
MKIFVINPGSTSTKIALFIDEKPVWAAGAHHTADDLSEFHHVNEQYAYRKDFVLRLLAEADIPLDFDAVIARGGLLKPTPGGVYAINEQMKHDLLNARMEHACNLGALIADEIARECHCPAYIADPEVVDELQPAARLTGIPEIERISIFHALNSKAVSRKYAASIGKHYEELNLIVVHLGGGISVGAHCKGRVIDVNNALNGEGPFSPERAGTIPADQLAELCFSGKYTLKQIKKMLNGKGGLTAHLGMNDVVTIARKASEGEEPYKGVLDAMLYTVAKQAGAMYVTLRGQVDAIILTGGIAHSDYCVGILKEQIDYLAPVVLMPGEDEMGSLAYNALGALKGELPLQVYRPE
>BOFMPGFK_01293
MSYKSLIINPGSTSTKIGVFEDETLLFEETLRHSTEEIAQYDSIVAQKDFRKDVIAKVLAENNFDIKTLDVVVGRGGLLKPIPGGTYTVTDELVKDLVEAKRGEHASNLGGILAKDFADELGIPAYIVDPVVVDELQDVARLSGHPELPRTSIFHALNQKAVAKRYAKEVGKKYEDLNLIVVHMGGGVSVGAHTGGKVVDVFNALDGDGAFSPERAGGVPNGELVRLCYSGKYTEKEMIKQLVGKAGFNAYCGSNDARDIEAMAKNGDKHAQLVFDAFLYQVSKDIGAQAAVLSGKVDQIILTGGIAYGKYATEEITKRVQFIAPVTVYGGEDELLALAQGALRVLNGEEEAKVY
>EMMOKAHE_04054
MKIFVINPGSTSTKIALFIDEKPVWAAGAHHTADDLSEFHHVNEQYAYRKDFVLRLLAEADIPLDFDAVIARGGLLKPTPGGVYAINEQMKHDLLNARMEHACNLGALIADEIARECHCPAYIADPEVVDELQPAARLTGIPEIERISIFHALNSKAVSRKYAASIGKHYEELNLIVVHLGGGISVGAHCKGRVIDVNNALNGEGPFSPERAGTIPADQLAELCFSGKYTLKQIKKMLNGKGGLTAHLGMNDVVTIARKASEGEEPYKGVLDAMLYTVAKQAGAMYVTLRGQVDAIILTGGIAHSDYCVGILKEQIDYLAPVVLMPGEDEMGSLAYNALGALKGELPLQVYRPE
>KDFPFNCJ_00209
MKVFTINPGSTSTKIALFEDGQCIFSSTVRHPSRELAKFNLLAEQLPFRANSIMKTLQDNHADLAGCDAFVGRGGGLLPMEGGVYEVTDLVLKHSIGAANGVTHPANLGPTLACRFADAYGGRAFVVNPPDTDELCDSARMTGIDGVYRHVHLHALNLKETAIRHAEKNGRRYEDCNFVVCHIGGGISVSAHQHGRMIDGNDIVGGDGPMAPTRCGAVPVVEVLNYLEDGHSIGDVRRMCMKTGGFESLLGTSDGVEVTKRAAHGDAKAKRVWDAMIYQIAKEIGSMAAALKGQVDGILLGGGMVYDEDLVKAITDACGWIAPVSAYPGEFEMEAMAAGAERVLTGEVAPKVYTGRPVFEGFDD
>JAFMIDED_00163
MSFQILTINPGSTSTKIAIFEDEKEIFSKTLRHTAEELSPYATVASQFQFRKNIILSELQQAGWDIHGFHAIVGRGGLVKPIESGIYEVNDALAHDLEYPVMGEHASNLGGLIARDIVREMHNGTKAYIADPVVVDELDPIARLSGHPALSRVSIFHALNQKVIARTYAREVGKKYEEMNLIVAHMGGGVSVGAHCCGRVVDVNNALDGDGPFSPERSGGLPTGALVELCFSGKSKAEVKKMLKGNGGVVAYLGTNDMRLVEEKAPVDAEYGMIQDAMCYQIGKEIGAMAAVLKGKVDAILLTGGIAYGKPITDYITRMVGFIAPVKVYPGEDEMRALAMNGLMVLRGEMQAKTYA
>LNBDIIIA_02124
MAIKSLIINPGSTSTKIGVFEDENLLFEETLRHSTEEIAQYASIIDQKDFRKNIILDFLKAKDFDVKSFDMIVGRGGLLKPIPGGTYTVSDELLADLKKGVQGQHASNLGGILAREIGDEIGVPSYIVDPVVVDELEPVARLSGMPELPRRSIFHALNQKAVARRYAKEHGVKYEDLNLIVIHLGGGVSVGAHSQGKVVDVNNILDGEGAFSPERAGTVPVGDLVKMCYSGKYTEKEVYKKICGNGGLNAYLHTNDFRDMQKMAEEGDEYAALVRDAFFYQISKDAGAMAAVLNGKVDQIILTGGIAYAPVTRKMLEEKLGWIAPFTVYPGEDELLALAQGGLRVIRGEEAAKEY
>LIBMCPME_00024
MSYKILIINPGSTSTKIGVFEDETLLFEETLRHTTEELAGFNMIVDQKDFRKKVILDVLAEKNFDIKTLDVCVGRGGMLKPIPGGTYAVSDDLLEDLKIGKQGQHASNLGGILAREIGDELGVPSYIVDPVVVDELMPSSRLSGVPELPRISVFHALNQKAVAKRYAKEVGKKYTDLNLIVVHMGGGVSVGAHDHGKVVDVYNALDGDGAFSPERAGGVPSGALVKMCFSGEYTQAEVMKKLVGKGGFNAYIGSNDARDLEKLVNEGDEHAKLVQDAFYQQVAKDIGGMATVLRGKVDQIILTGGIAYSKHTCEELEKRAGFIAPFTVYAGEDELLALAQGALRVMNGEEEPMKY
>KNDBIEPI_01329
MSYKSLIINPGSTSTKIGVFEDETLLFEETLRHSTEEIAQYDSIVAQKDFRKDVIAKVLAENNFDIKTLDVVVGRGGLLKPIPGGTYTVTDELVKDLVEAKRGEHASNLGGILAKDFADELGIPAYIVDPVVVDELQDVARLSGHPELPRTSIFHALNQKAVAKRYAKEVGKKYEDLNLIVVHMGGGVSVGAHTGGKVVDVFNALDGDGAFSPERAGGVPNGELVRLCYSGKYTEKEMIKQLVGKAGFNAYCGSNDARDIEAMAKNGDKHAQLVFDAFLYQVSKDIGAQAAVLSGKVDQIILTGGIAYGKYATEEITKRVQFIAPVTVYGGEDELLALAQGALRVLNGEEEAKVY
>BCKPGLHD_02034
MKIFVINPGSTSTKIALFIDEKPVWVAGAHHTADDLSEFHHVNEQYEYRKNFILRLLAEADIPLDFDAVIARGGLLKPTPGGVYVINEQMKHDLLNARMEHACNLGALIADEIARECHCPAYIADPEVVDELQPVARLTGIPEIERISIFHALNSKAVSRKYAASIGKHYEDLNLIVVHLGGGISVGAHCKGRVIDVNNALNGEGPFSPERAGTIPADQFAELCFSGKYTLKQVKKMLNGKGGLTAHLGMNDVVTIARKASEGEEPYKGVLDAMLYTVAKQVGAMYVTLRGQVDAIILTGGIAHSDYCVGILREQIDYLAPVVLMPGEDEMGSLAYNALGALKGELPLQVYRPE
>EAFCOMFL_02789
MKLLVINPGSTSTKIAVYENEVPRLVRSIRHTVDELSSFSHIIDQFEFRKNLVQKELEANNIPFEFDAIVGRGGLLKPIPGGVYEVNDAMLDDILHAMRTHACNLGCLIASELAALLPGCRAFIADPGVVDELDEIARITGSPLMPRITIWHALNQRAIARRYAAEHHTRYEELDLIVCHLGGGISVGVHHHGKAVDVNNALDGEGPFSPERAGTLPAGQLIDLCCSGRYTKDELKKRISGRAGLTAHLGTTDVPAIVRRIEEGDKHAGLVLDAMIYQIAKSIGAASVVLYGKIDAILLTGGMAHSDYIISRLKERISFLAPIHVYPGEDEMEALALNALGALRGELPIREYK
>KICONJFN_00126
MSYKILVINPGSTSTKIGVYEDETLLFEETLRHSTEEIAKYATIVDQKDFRKELIVDILAKNSFDIKSLNVVVGRGGLLKPIPGGTYPVSDALLADLKAGVQGQHASNLGGILAREIGDEIGVPSYIVDPVVVDEMEPVARYSGIPELPRISIFHALNQKAVAKRYAKEQNVSYDSLNLVVVHMGGGVSVGAHKNGKVVDVNNTLDGDGPFSPERSGGVPAGALVKMCFSGQYTQAEVYKKINGKGGLNGYLGTNNMRDVAERAFEKGDEEAAGVFHAFTYQVAKEVGAMAAVLNGKVDQILLTGGIAYSDYVTSEIKEKVGFIAPITVYPGEDELLALAQGALRVLNGEEKPLVY
>CKOILIPL_02387
MSYKILIINPGSTSTKIGVYEDETQLMEETLRHSTEEIAQYATIYDQKDFRKEVILDVLKEKGVDLNDIDVVVGRGGLLKPIPGGTYETTPELLEDLKIGKQGQHASNLGGILAKEIASEINVPSYIVDPVVVDELQDVARLSGHPEMPRISIFHALNQKAVAKRYAKEVGKAYEDLNLIVVHMGGGVSVGAHKNGKVIDVANALDGDGPFSPERSGGLPSGALMKLCFSGKYTQAEVSKMINGNGGFNAYVGTNDMRDLVKMAKDDEKAQLVMDAFHYQLAKEIGAMAVVLGGKIDQIILTGGIAYNAITQEYFKNAVSFLAPITIYPGEDELLALAQGALRVMSGEEKAMTY
>ADNGLFMJ_01226
MRILAINPGSTSTKIAVFEDEQPILRTTIRHSATELARFNTVAEQYDFRKQLILEELDKENIPLNFNVIMGRGGLLKPMSGGVFEVNELMREEIVHARRQHACNLGGLIASELASGIEGCRAYIADAGVTDELDEVARVTGCPLVPKITIFHALNQKAVARKYAASIGRHYEDLNLVIAHLGGGISVGAHRKGRVVDVNNALDGSGPFSPERSGTMQAGELVSLCFSGKYTQKEITSMIFGKGGLMAHFGTNDAKTLSDEAKAGNEQVKLVLDAMLYNVGKEIAAMSAALYGKVDAILLTGGMAYDKEWMEAIEEQVAFLAPVHVYPGEDELEALAMSGLRVLRGEEVVQEYC
>DIFKGKIM_00572
MSYKILIINPGSTSTKIGVFEDETLLFEETLRHTTEELAGFNMIVDQKDFRKKVILDVLAEKNFDIKTLDVCVGRGGMLKPIPGGTYAVSDDLLEDLKIGKQGQHASNLGGILAREIGDELGVPSYIVDPVVVDELMPSSRLSGVPELPRISVFHALNQKAVAKRYAKEVGKKYTDLNLIVVHMGGGVSVGAHDHGKVVDVYNALDGDGAFSPERAGGVPSGALVKMCFSGEYTQAEVMKKLVGKGGFNAYIGSNDARDLEKLVNEGDEHAKLVQDAFYQQVAKDIGGMATVLRGKVDQIILTGGIAYSKHTCEELEKRAGFIAPFTVYAGEDELLALAQGALRVMNGEEEPMKY
>JANEMMGE_04141
MKILAVNPGSTSTKIAVYEDETPRLVLNIRHSVEELSQFPRIIDQFEFRKHLVLEALEANDIPFKFDAIVGRGGLLKPIPGGVYAVNDAMLDDMLHAMRTHACNLGCLIAHELAAMLPGCPSFIADPGVVDELDDVARITGSPLMPSITIWHALNQRAIARRYAAERSALQPEAPVHYEDLNLIVCHLGGGVSVGVHRHGRAVDVPNALDGFGPFSPERAGTLPAGQLIDLCHSGRYTTEELKKRISGKAGLAAHLGTTDIPAIERRIAEGDTHAALVLDAMIYRIAKEIGGAAVVLYGKVDAILLTGGMAHSEYITSRLQERVSFLAPVHVYPGEDELEALVMNALGALRGELPVQVYR
>AIIHPJEJ_00398
MEKIYRILVINPGSTSTKIAVFDNEKEVFSRTLRHSTEELQPYKQVADQFGFRKQLIVDALLEANIDIQSLSAVIGRGGLVKPIPSGVYEVNETLKHDLIHAPQGEHASNLGGLLAADIAAMVPGAKAYIADPVVVDELQDIARIAGLELFKRVSIFHALNQKAVARAYARSVGKQYDDLNLIVAHLGGGISVGAHRHGRVIDVSNALDGEGPFSPERSGALPAKQLVDLCFSGRYTEREVDRMISGRGGLVSLTGSNNVKELVERGLNGDQKTLRIIEAMAYNVGKEVGCMAAVLHGNVNAILITGGIAYSAFICDYIKAMVEFVAPVVVIPGEDEMQALADNALEVLRGERQPEVYK
>NGLOAFHD_01603
MKQYGILAINPGSTSTKIAVYLDETEAMSRTIRHSAEELRPFARVTDQFGFRRDLILKVLEEEGIALDSLSAVIGRGGLVKPIASGVYEVNDALRRDLIHAPQGEHASNLGGLLAVEIASRVPDAKAYIADPVVVDELDDVARVCGHALFRRVSIFHALNQKAVSRIYAARVGRKYDELNLIVAHLGGGISVGAHRGGRVIDVNNALDGDGAFSPERSGTLPAGQLVKLCFSGQYTEAQIRRMLCGSGGLVSLAGSNSVQELLERAKQGDRACERIIYAMAYNVAKEIGAMAAVLGGRVDAILITGGIAYSGTVCDAIRERVSFIAPVEVIPGEDEMGALAENALRVLRGEEMPKKYE
>MANNCDGI_02691
MKIFVINPGSTSTKIALFIDEKPVWVAGAHHTADDLSEFHHVNEQYEYRKNFILRLLAEADIPLDFDAVIARGGLLKPTPGGVYVINEQMKHDLLNARMEHACNLGALIADEIARECHCPAYIADPEVVDELQPVARLTGIPEIERISIFHALNSKAVSRKYAASIGKHYEDLNLIVVHLGGGISVGAHCKGRVIDVNNALNGEGPFSPERAGTIPADQFAELCFSGKYTLKQVKKMLNGKGGLTAHLGMNDVVTIARKASEGEEPYKGVLDAMLYTVAKQVGAMYVTLRGQVDAIILTGGIAHSDYCVGILKEQIDYLAPVVLMPGEDEMGSLAYNALGALKGELPLQVYRPE
>MBDAJHIE_02771
MKILAVNPGSTSTKIAVYEDETPRLVLNIRHSVEELSQFPRIIDQFEFRKHLVLEALEANDIPFKFDAIVGRGGLLKPIPGGVYAVNDAMLDDMLHAMRTHACNLGCLIAHELAAMLPGCPSFIADPGVVDELDDVARITGSPLMPSITIWHALNQRAIARRYAAERSALQPEAPVHYEDLNLIVCHLGGGVSVGVHRHGRAVDVPNALDGFGPFSPERAGTLPAGQLIDLCHSGRYTTEELKKRISGKAGLAAHLGTTDIPAIERRIAEGDTHAALVLDAMIYRIAKEIGGAAVVLYGKVDAILLTGGMAHSEYITSRLQERVSFLAPVHVYPGEDELEALVMNALGALRGELPVQVYR
>GAGHCOEN_00596
MSYKILIINPGSTSTKIGVFEDENLLFEETLRHTTEELAGFNLIVEQKDFRKKVILDILAEKNFDIKTLDVCVGRGGMLKPIPGGTYPVSDELLEDLKIGKQGQHASNLGGILAREIGDELGIPSYIVDPVVVDELMPSSRLSGVPELPRRSVFHALNQKAVAKRYAKEHGKKYEDLNLIVVHMGGGVSVGAHLNGRIVDVNNALDGEGAFSPERAGGVPSGDLVKMCFSGKYTQQEVTKKLVGNGGFNAYIGSNDARDLEKLVQEGDEHAKLVQDAFHQQVAKDIGAMSTVLCGKVDQIILTGGIAYSKHTCAELEKRAGFIAPFTVYPGEDELLALAQGALRVMNGEEEPMTY
>IFPLOAMF_02799
MRILAINPGSTSTKIAVYEDTTPLLVRNIRHSVGELSHFPRVIDQFEFRKNLVIEALKENGIPFEFDAIVGRGGLLKPIPGGVYEVNDAMLDDITHAMRSHACNLGCLIASELAALLPDCRAFIADPGVVDELDEIARITGSPLMPRITIWHALNQRAIARRYAAELTAASPDHPVRYEDLNLIICHLGGGISVGAHHNGRAIDVNNALDGEGPFSPERAGTLPAGQLIDLCYSHRFRKDELKKRISGHAGLAAHLGTTDIPAIIKSIEDGDEKAELVLNAMIYQVAKSIGAAAVALFGKIDAILLTGGIAHSEYVISRLKERVSFLAPVYVYPGEDELEALAVNVLGALRGELPIQVYK
>NELMJBGJ_00585
MSYKILIINPGSTSTKIGVFEDENLLFEETLRHTTEELAGFNLIVEQKDFRKKVILDILAEKNFDIKTLDVCVGRGGMLKPIPGGTYPVSDELLEDLKIGKQGQHASNLGGILAREIGDELGIPSYIVDPVVVDELMPSSRLSGVPELPRRSVFHALNQKAVAKRYAKEHGKKYEDLNLIVVHMGGGVSVGAHLNGRIVDVNNALDGEGAFSPERAGGVPSGDLVKMCFSGKYTQQEVTKKLVGNGGFNAYIGSNDARDLEKLVQEGDEHAKLVQDAFHQQVAKDIGAMSTVLCGKVDQIILTGGIAYSKHTCAELEKRAGFIAPFTVYPGEDELLALAQGALRVMNGEEEPMTY
>JDNIAKDE_02489
MKILVINPGSTSTKIAVYENETPLLVRNIKHSVEELSVYPQVIDQFEFRKNLVLQELEANGIPFEFDAVIGRGGLVKPIPGGVYEVNEAMKRDTLHAMRTHACNLGGLIAEELASSLPHCPAYIADPGVVDELEEVARITGSPLMPKITIWHALNQKAIARRFAKEQDTKYEELDLVICHLGGGISVAVHQHGRAIDANNALDGEGPFSPERAGTLPAGQLIDLCYSGQLTKDELKKRISGRAGLTAHLGTTDVPAIIKSIEEGDKKAELILDAMIYNVAKAIGGAATVLCGKVDAILLTGGIAYSDYIISRLKKRISFLAPIHVYPGEGEMESLAYNALGALKGELPVQIYK
>LIJCLBFC_02549
MSYKILIINPGSTSTKIGVYEDETQLMEETLRHSTEEIAQYATIYDQKDFRKEVILKVLEEKNVDLSTIDVVVGRGGLLKPIPGGTYATTPELLEDLKIGKQGQHASNLGGILAHEIAAQINVPSYIVDPVVVDELADVARLSGHPLFPRISIFHALNQKAVAKRYAKEVGKKYEDLNLIVVHMGGGVSVGAHKNGKVVDVANALDGDGPFSPERSGGLPSGSLMKACFSGKYTQAEVGKMINGNGGFNAYVGSNDMRDLMKMIAEGNETAKAVVDAFHYQLCKEIGAMSVVLGGKVDQIILTGGIAYNAKTQEDMKAAVEWIAPVTIYPGEDELLALAQGALRVVTGEEEAMVY
>MGFCNENH_00479
MSYKILVINPGSTSTKIGVYEDETLLFEETLRHSTEEIAKYATIVDQKDFRKELIVDILAKNSFDIKSLNVVVGRGGLLKPIPGGTYPVSDALLADLKAGVQGQHASNLGGILAREIGDEIGVPSYIVDPVVVDEMEPVARYSGIPELPRISIFHALNQKAVAKRYAKEQNVSYDSLNLVVVHMGGGVSVGAHKNGKVVDVNNTLDGDGPFSPERSGGVPAGALVKMCFSGQYTQAEVYKKINGKGGLNGYLGTNNMRDVAERAFEKGDEEAAGVFHAFTYQVAKEVGAMAAVLNGKVDQILLTGGIAYSDYVTSEIKEKVGFIAPITVYPGEDELLALAQGALRVLNGEEKPLVY
>BFLOPMGA_03997
MKIFVINPGSTSTKIALFIDEKPVWAAGAHHTADDLSEFHHVNEQYAYRKDFVLRLLAEADIPLDFDAVIARGGLLKPTPGGVYAINEQMKHDLLNARMEHACNLGALIADEIARECHCPAYIADPEVVDELQPAARLTGIPEIERISIFHALNSKAVSRKYAASIGKHYEELNLIVVHLGGGISVGAHCKGRVIDVNNALNGEGPFSPERAGTIPADQLAELCFSGKYTLKQIKKMLNGKGGLTAHLGMNDVVTIARKASEGEEPYKGVLDAMLYTVAKQAGAMYVTLRGQVDAIILTGGIAHSDYCVGILKEQIDYLAPVVLMPGEDEMGSLAYNALGALKGELPLQVYRPE
>HFMMMIDB_00369
MKILVINPGSTSTKIAVYENDTPRLVRNIRHTVDELSSFSHIIDQFEFRKNLVLKELEADNIPFEFDAIVGRGGLLKPIPGGVYEVNDAMLDDILHAMRTHACNLGCLIASELAALLPGCRAFIADPGVVDELDEIARITGSPLMPRITIWHALNQRAIARRYAAAQHVRYEDLDLIVCHLGGGISVGVHHHGKAVDVNNALDGEGPFSPERAGTLPAGQLIDLCCSGRYTKDELKKRISGRAGLTAHLGTTDVPAIVRRIEEGDRHAGLVLDAMIYQIAKSIGAASVVLYGKIDAILLTGGMAHSDYIISRLKERISFLAPVHVYPGEDEMEALALNVLGALRGELPIQVYK
>NCNAFGOE_04418
MHKIMILNLGSTSTKISLYEDERMYAEQTFRNSDEEMAGHPRQRDQIALRKGQVEEWIKENKVDLDAVDALVLRVRGTDRCTKSGTYQIGEGLRKDILAHYSPEDTKFPHAACMTLPLAEELFAGRDVPMFIVDPVTVDEFTDVARLSGCKEVPRESTFHALNQKAVAREAAKQLGKPYDSIKLVVAHLGGGVSIGAHDCGRVVDSSNCASGNNGPFSPNRAGDVPAWALAKKIFTQKLSIDEVIKMLFVKGGFASYTGLTDVRLIEQKAAQGDPDCELAMQAFTYQAAKEIAAQCAVLHCSLVDAIVITGGMAYSERIVSDIKKRVGTIAPVLVFPGEEEGKAMVEGALRVLRGEEKRMII
>JIKJGNKA_02237
MNKTYRILVINPGSTSTKLSMFENETCLFTEDVFHDSSVLKRFPTINDQLNYRMEVVDKFLKDGNIDLAGVDAIVGRGGGCYSVEGGIYKIDDRLIQDTKAAKGGLYHSSMLGVQMADVLHKKYGGIMIMMNPPIVDELCDLARVTGVDGVYRRAVCHALNLKETARRHAISLGKKYEDCNFIVCHIDGGISITAHKKGKMIDGNDAGGGEGPFTPTRMGTMAVTDITRYFWDKTPAEMKSLCSQTGGLSSYFGTSNSDTIHKMVEEGDKKAARVWNAMIYQVIKYIGSMSTVLQGKVDGIVLTGGLLRFPEIEEKIRESCGWIAPVTSYPGEFEQEAMAFGALRVLRGEEEAKIYPGKPVWDGFKD
>LAIEICDJ_01210
MKILAVNPGSTSTKIAVYEDETPRLVLNIRHSVEELSQFPRIIDQFEFRKHLVLEALEANDIPFKFDAIVGRGGLLKPIPGGVYAVNDAMLDDMLHAMRTHACNLGCLIAHELAAMLPGCPSFIADPGVVDELDDVARITGSPLMPSITIWHALNQRAIARRYAAERSALQPEAPVHYEDLNLIVCHLGGGVSVGVHRHGRAVDVPNALDGFGPFSPERAGTLPAGQLIDLCHSGRYTTEELKKRISGKAGLAAHLGTTDIPAIERRIAEGDTHAALVLDAMIYRIAKEIGGAAVVLYGKVDAILLTGGMAHSEYITSRLQERVSFLAPVHVYPGEDELEALVMNALGALRGELPVQVYR
>NMCDGPLJ_03597
MKILAINPGSTSTKIAVYEDTTPLLVRNIRHSVGELSHFPRVIDQFEFRKNLVIEALKENGIPFEFDAIVGRGGLLKPIPGGVYEVNDAMLDDIAHAMRSHACNLGCLIAAELAALLPGCRAFIADPGVVDELDEIARITGSPLMPRITIWHALNQRAIARRYAAELTTASPNHPVRYEDLNLIICHLGGGISVGAHNHGRCIDVNNALDGEGPFSPERAGTLPAGPLIDLCYSHRFRKDELKKRISGHAGLAAHLGTTDIPAIIKSIEGGDTKAELVLNAMIYQVAKSVGAAAVVLYGKVDAILLTGGIAHSEYVISRLKERVSFLAPVHVYPGEDELEALAVNVLGALRGELPIQVYK
>DBLGNCOL_01470
MSYKILIINPGSTSTKIGVYEDETQLMEETLRHSTEEIAQYATIYDQKDFRKEVILKVLEEKNVDLSTIDVVVGRGGLLKPIPGGTYATTPELLEDLKIGKQGQHASNLGGILAHEIAAQINVPSYIVDPVVVDELADVARLSGHPLFPRISIFHALNQKAVAKRYAKEVGKKYEDLNLIVVHMGGGVSVGAHKNGKVVDVANALDGDGPFSPERSGGLPSGSLMKACFSGKYTQAEVGKMINGNGGFNAYVGSNDMRDLMKMIAEGNETAKAVVDAFHYQLCKEIGAMSVVLGGKVDQIILTGGIAYNAKTQEDMKAAVEWIAPVTIYPGEDELLALAQGALRVVTGEEEAMVY
>LKNJFAFE_05963
MSLHKILAINPGSTSTKIAVFEGETRLFSKNVTHDAGRLKEFREISDQFVFRKEAILKELAEAGMTLDTMDAFVGRGGGTASVEGGVYTINEAMLKDTRSGKYVKHPACLGSQLAKEFADHYNRPSYVVNPPDTDEFQDLARVTGLKGVYRESKIHALNQKEIGIRYARAKGKRYEEMNLIICHIGGGVSVTAHRKGRMVDSNDIAHGDGPMAPTRCGQLPVKNVIDLCCSGQYTEQEIREKVTKSGGLVDHLGTADAREVRKMADEGNSYAKLIYDAMIYQIGKAAGAMAAVLYGKADGIILTGGISYDDYVVDSLKEMLSFIAPVEVMAGEYEMEALAAGAIRVLDGQEEAKEYTGKPVWSGFSFLEEFQEEMKAYECGEDRRKIV
>IFNMMOPA_00212
MKIFVINPGSTSTKIALFIDEKPVWAAGAHHTADDLSEFHHVNEQYAYRKDFVLRLLAEADIPLDFDAVIARGGLLKPTPGGVYAINEQMKHDLLNARMEHACNLGALIADEIARECHCPAYIADPEVVDELQPAARLTGIPEIERISIFHALNSKAVSRKYAASIGKHYEELNLIVVHLGGGISVGAHCKGRVIDVNNALNGEGPFSPERAGTIPADQLAELCFSGKYTLKQIKKMLNGKGGLTAHLGMNDVVTIARKASEGEEPYKGVLDAMLYTVAKQAGAMYVTLRGQVDAIILTGGIAHSDYCVGILKEQIDYLAPVVLMPGEDEMGSLAYNALGALKGELPLQVYRPE
>EAFLNBNJ_00741
MNLLVINPGSTSTKIAVYENDVPRLVRNIRHTVDELSSFSHIIDQFEFRKNLVLKELEANNIPFEFDAIVGRGGLLKPIPGGVYEVNDAMLDDILHAMRTHACNLGCLIASELAALLPGCRAFIADPGVVDELDEIARITGSPLMPRITIWHALNQRAIARRYAAEHDTRYEELDLIVCHLGGGISVGVHHHGKAVDVNNALDGEGPFSPERAGTLPAGQLIDLCCSGRYTKDELKKRISGRAGLTAHLGTTDVPAIVRRIEEGDKHAESVLDAMIYQIAKSIGAASVVLYGRIDAILLTGGMAHSDYIISRLKERISFLAPVHVYPGEDEMEALALNALGALRGELPVQEYK
>NDFFJJFN_00262
MFKIFTINPGSTSTKIALFEDETKVFSKNVNHAAEKLAQYPAISDQLEYRKETIDTLLKENNISLDGVTAFVGRGGGLLAMDGGTYEVDDIVLDHAVRGANGVQHPAMLGPQIAHEYARLYHAKAYVVNPPDVDELQDLARMTGIKGVYRTVHLHALNLKETAIRHAESMNKKYEDCNFIVCHIGGGISISAHRGGKMVDGYDIVGGEGPMAPTRCGSIAVSDILKYCRDKDLGEVKQLCTRNGGFVSHLGISDALEVSSRAKGGDPYAAMLWNTMIYQIEKCIGSMAAVLHGRIDGILLGGGMVYNEDLVSQIKDTCEWIAPVTAYPGEFEMEAMAAGAVRVLSGKEELKKYSGECRFKGFDF
>NAAINHKC_02299
MKILAVNPGSTSTKIAVYEDETPRLVLNIRHSVEELSQFPRIIDQFEFRKHLVLEALEANDIPFKFDAIVGRGGLLKPIPGGVYAVNDAMLDDMLHAMRTHACNLGCLIAHELAAMLPGCPSFIADPGVVDELDDVARITGSPLMPSITIWHALNQRAIARRYAAERSALQPEAPVHYEDLNLIVCHLGGGVSVGVHRHGRAVDVPNALDGFGPFSPERAGTLPAGQLIDLCHSGRYTTEELKKRISGKAGLAAHLGTTDIPAIERRIAEGDTHAALVLDAMIYRIAKEIGGAAVVLYGKVDAILLTGGMAHSEYITSRLQERVSFLAPVHVYPGEDELEALVMNALGALRGELPVQVYR
>MIBNEDDC_00831
MKLLVINPGSTSTKIAVYENEVPRLVRSIRHTVDELSSFSHIIDQFEFRKNLVQKELEANNIPFEFDAIVGRGGLLKPIPGGVYEVNDAMLDDILHAMRTHACNLGCLIASELAALLPGCRAFIADPGVVDELDEIARITGSPLMPRITIWHALNQRAIARRYAAEHHTRYEELDLIVCHLGGGISVGVHHHGKAVDVNNALDGEGPFSPERAGTLPAGQLIDLCCSGRYTKDELKKRISGRAGLTAHLGTTDVPAIVRRIEEGDKHAGLVLDAMIYQIAKSIGAASVVLYGKIDAILLTGGMAHSDYIISRLKERISFLAQVHVYPGEDEMEALALNALGALRGELPIREYK
>MJODDDOM_00441
MSYKILIINPGSTSTKIGVFEDETLLFEETLRHTTEELAGFNMIVDQKDFRKKVILDVLAEKNFDIKTLDVCVGRGGMLKPIPGGTYAVSDDLLEDLKIGKQGQHASNLGGILAREIGDELGVPSYIVDPVVVDELMPSSRLSGVPELPRISVFHALNQKAVAKRYAKEVGKKYTDLNLIVVHMGGGVSVGAHDHGKVVDVYNALDGDGAFSPERAGGVPSGALVKMCFSGEYTQAEVMKKLVGKGGFNAYIGSNDARDLEKLVNEGDEHAKLVQDAFYQQVAKDIGGMATVLRGKVDQIILTGGIAYSKHTCEELEKRAGFIAPFTVYAGEDELLALAQGALRVMNGEEEPMKY
>NEENBHML_01598
MKPYKVLTINPGSTSTKIALFEGEECLYSQTVSHEAKELEQYASMSEQLPYRRDTVLTLLKEAGIGLEEVDVFVGRGGGLIAMEGGTYGVTDLMLEHARTCANGVIHPAALGSQLAHEFAQAYGAKAMVVNPPDVDELQDLARMTGIRGVHRIIHLHALNLKETAIRHSKNVMKKPYAECRYVVCHIGGGISISAHEKGRMIDGYDIVGGEGPMAPTRCGSISVTNLLEYMKMNQASLEDVKKLCTRTGGFVNHMGISDAFELTERAKAGDRYAGLLWDSMIYQIEKCIGAMAAVLHGQVDGILLGGGMVHNQDLVGQLTDACSFIAPVTAYPGEFEMEAMAAGAIRVMEGEEELKTYTGTPVWDGFDWE
>OFFBAPPJ_01326
MKIFVINPGSTSTKIALFIDEKPVWAAGAHHTADDLSEFHHVNEQYAYRKDFVLRLLAEADIPLEFDAVIARGGLLKPTPGGVYAINEQMKHDLLNARMEHACNLGALIADEIARECHCPAYIADPEVVDELQPAARLTGIPEIERISIFHALNSKAVSRKYAASIGKHYEELNLIVVHLGGGISVGAHCKGRVIDVNNALNGEGPFSPERAGTIPADQLAELCFSGKYTLKQIKKMLNGKGGLTAHLGMNDVVTIARKASEGEEPYKGVLDAMLYTVAKQAGAMYVTLRGQVDAIILTGGIAHSDYCVGILKEQIDYLAPVVLMPGEDEMGSLAYNALGALKGELPLQVYRPE
>NIAABDLC_00286
MKILAVNPGSTSTKIAVYEDETPRLVLNIRHSVEELSQFPRIIDQFEFRKHLVLEALEANDIPFKFDAIVGRGGLLKPIPGGVYAVNDAMLDDMLHAMRTHACNLGCLIAHELAAMLPGCPSFIADPGVVDELDDVARITGSPLMPSITIWHALNQRAIARRYAAERSALQPEAPVHYEDLNLIVCHLGGGVSVGVHRHGRAVDVPNALDGFGPFSPERAGTLPAGQLIDLCHSGRYTTEELKKRISGKAGLAAHLGTTDIPAIERRIAEGDTHAALVLDAMIYRIAKEIGGAAVVLYGKVDAILLTGGMAHSEYITSRLQERVSFLAPVHVYPGEDELEALVMNALGALRGELPVQVYR
>BLKDOMGG_01630
MKIFVINPGSTSTKIALFIDEKPVWAAGAHHTADDLSEFHHVNEQYAYRKDFVLRLLAEADIPLDFDAVIARGGLLKPTPGGVYAINEQMKHDLLNARMEHACNLGALIADEIARECHCPAYIADPEVVDELQPAARLTGIPEIERISIFHALNSKAVSRKYAASIGKHYEELNLIVVHLGGGISVGAHCKGRVIDVNNALNGEGPFSPERAGTIPADQLAELCFSGKYTLKQIKKMLNGKGGLTAHLGMNDVVTIARKASEGEEPYKGVLDAMLYTVAKQAGAMYVTLRGQVDAIILTGGIAHSDYCVGILKEQIDYLAPVVLMPGEDEMGSLAYNALGALKGELPLQVYRPE
>CCLOPKKP_03372
MKILVINPGSTSTKIAVYENETPLFVSNIKHSVEELSAFPEVIDQFEFRKNLVLQELENNKIPFSFDAIIGRGGLVKPIPGGVYEVNEAMKRDTVHAMRTHACNLGGLIASELASTLPDCPAFIADPGVVDELEDIARITGSPLMSKITIWHALNQKAIARRFAKEQGTQYENLDLIICHLGGGISVAVHHHGRAIDANNALDGEGPFSPERAGTLPAGQLIDLCFSGQLTKDELKKRISGRAGLTAHLGTTDIPAIIQSIEEGDKKAELILDAMIYNVAKAIGASATVLCGKIDAILLTGGIAYSDYVISRLKKRISFLAPIYVYPGENEMESLAFNAIGALKGELPIQIYK
>LGNIKNEM_00424
MKFRVLAINPGSTSTKVAVYDDENLIMSESIAHSSEELSKYKCNMDQLEMRTEAIEKLLEEKGIDVKSLNAVVGRGGALPPVKSGAYGVNDLMIDTLKNRPVLDHASNLGAVIAKSIADSVGINSFIYDSISVDEMSDVARISGLKDFERTSMGHALNTRAMALKYAKDKGLDYKSLNLIVAHVGGGATVYLHEHGQMSDMISDDEGPFSPDRSGRVPCIALIEECYANKFSLYDMKKKIRGKGGIYSYLNTNDLRKVEEMISDGDKYAEIVYDAMVYQMAKAIGEMATVVDGDVDAIIVTGGIAHSNMFTSKLKKKVGFISHVEIMPGENEMESLAFGALRVLKGEETAREFK
>LGNIKNEM_01045
MSKVNRILTINPGSTSTKIAVFDDESLVFEKTLRHSSEEIGKYDKIADQFEFRKGVIEDALAEGGVKTSELDAVVGRGGLLKPIKGGTYAVNADMVEDLRVGVSGEHASNLGGIIAKQIGDEVGVPSFIVDPVVVDELQDVARISGMADIERTSIFHALNQKAIARRYAKEVGKSYEDVNLIVAHMGGGISVGAHEKGRVIDVANALDGEGPFSPERSGGLPVGSLIKMCFSGEYTLDDMKKKIKGSAGLVSYLNTNDAREVEEMIEAGNEKAKLVYDAMAYQVAKEIGACAAVLKGNVDAVLLTGGIAYSKSFTKEISERVGFIAEVKVYPGEDEMIALAQGGLRVLNGEEEALVYGK
>ABKIBIME_02169
MSFKILAINPGSTSTKIAIFEDETEKFVKNIKHSAEEIAKFDNVASQFQFRKDIILSELKNAGFNINEINAIVGRGGLVKPIESGVYEVNEALINDLNNPPLGEHASNLGGLIANDIAKSLNNGTKAYIADPVVVDELQDVARLTGHPDFTRVSIFHALNQKAIARTYAKEIGKKYEDINLIIAHLGGGVSVGAHDHGRVIDVNNALDGDGPFSPERSGSLPTGQLVKLCFSGKKTEAEIKKMLKGAGGLVAYLGTNDAYEVEIKAKEDPKYKLVQDAMSYQVGKAIGEMAAVLKGKVDGILLTGGIAHNPFLVDYVKEMVGFIAPIKVYAGEDEMRALAMNGLMVLRGELSGKIYK
>FIKBGKBO_01635
MKIFVINPGSTSTKIALFIDEKPVWAAGAHHTADDLSEFHHVNEQYAYRKDFVLRLLAEADIPLDFDAVIARGGLLKPTPGGVYAINEQMKHDLLNARMEHACNLGALIADEIARECHCPAYIADPEVVDELQPAARLTGIPEIERISIFHALNSKAVSRKYAASIGKHYEELNLIVVHLGGGISVGAHCKGRVIDVNNALNGEGPFSPERAGTIPADQLAELCFSGKYTLKQIKKMLNGKGGLTAHLGMNDVVTIARKASEGEEPYKGVLDAMLYTVAKQAGAMYVTLRGQVDAIILTGGIAHSDYCVGILKEQIDYLAPVVLMPGEDEMGSLAYNALGALKGELPLQVYRPE
>CAEFFLKC_01032
MAEKNYRILVINPGSTSTKVGLFEGAEEVFSANVAHDAKKLKEIGDVSAQLPYRRDMILDILDQNKVDLAKVDAFVGRGGGLMPCEGGVYQIEEKLLHDARVGANGVQHPAQLGSQLAHEFARFYGNKPAFVVNPPDTDELCDDARMTGIRGVYRNVHLHALNLKETAIRHAKAKGRRYEDCDLIVCHIGGGISISAHQHGRMIDGYDIVGGEGPMTPTRAGAVPVVEVLDYLKDHDAASTRKLCQRSGGFADLLGTSDALEVCRRAEAGDEAASRAWSAMEYQLVKYIGSMATVLHGNVDGILLGGGMVHNQGLVAYIRDACGWIAPVTAYPGEFELEAMAAGAVRALSGEEEVKHYTGVPVFSGFACFDEQD
>IOMDHMHH_02005
MKILAVNPGSTSTKIAVYEDETPRLVLNIRHSVEELSQFPRIIDQFEFRKHLVLEALEANDIPFKFDAIVGRGGLLKPIPGGVYAVNDAMLDDMLHAMRTHACNLGCLIAHELAAMLPGCPSFIADPGVVDELDDVARITGSPLMPSITIWHALNQRAIARRYAAERSALQPEAPVHYEDLNLIVCHLGGGVSVGVHRHGRAVDVPNALDGFGPFSPERAGTLPAGQLIDLCHSGRYTTEELKKRISGKAGLAAHLGTTDIPAIERRIAEGDTHAALVLDAMIYRIAKEIGGAAVVLYGKVDAILLTGGMAHSEYITSRLQERVSFLAPVHVYPGEDELEALVMNALGALRGELPVQVYR
>DPJBBGOI_01159
MKILVINPGSTSTKIAVYENETPLFISNIKHSVEELSAFPEVIDQFEFRKNLVLQELENNKIPFSFDAIIGRGGLVKPIPGGVYEVNDAMKRDTVHAMRTHACNLGGLIASELAATLPDCPAFIADPGVVDELEDIARITGSPLMPKITIWHALNQKAIARRFAKEQGTQYEELDLIICHLGGGISVAVHHHGRAIDANNALDGEGPFSPERAGTLPAGQLIDLCFSGQHTKDELKKRISGRAGLTAHLGTTDVPAIIQSIEEGDKKAELILDAMIYNVAKAIGASATVLCGKVDAILLTGGIAYSDYVVSRLKKRISFLAPIYVYPGENEMESLAFNAIGALKGELPIQVYK
>LIEIHJON_02121
MAYKILIINPGSTSTKIGVFEDETLLFEETLRHTTEELAGFNMIVDQKDFRKKVILDVLAEKNFDIKTLDVCVGRGGMLKPIPGGTYAVSDDLLEDLKIGKQGQHASNLGGILAREIGDELGVPSYIVDPVVVDELMPSSRLSGVPELPRISVFHALNQKAVAKRYAKEVGKKYTDLNLIVVHMGGGVSVGAHDHGKVVDVYNALDGDGAFSPERAGGVPSGALVKMCFSGEYTQAEVMKKLVGKGGFNAYIGSNDARDLEKLVNDGDEHAKLVQDAFYQQVAKDIGGMATVLRGKVDQIILTGGIAYSKHTCEELEKRAGFIAPFTVYAGEDELLALAQGALRVMNGEEEPMKY
>JBIJAIGD_02050
MRILAINPGSTSTKIAVYEDTTPLLVRNIRHSVGELSHFPRVIDQFEFRKNLVIEALKENGIPFEFDAIVGRGGLLKPIPGGVYEVNDAMLDDITHAMRSHACNLGCLITSELAALLPDCRAFIADPGVVDELDEIARITGSPLMPRITIWHALNQRAIARRYAAELTAASPDHPVRYEDLNLIICHLGGGISVGAHHYGRAIDVNNALDGEGPFSPERAGTLPAGQLIDLCYSHRFRKDELKKRISGHAGLAAHLGTTDIPAIIKSIEDGDEKAELVLNAMIYQVAKSIGAAAVALFGKIDAILLTGGIAHSEYVISRLKERVSFLAPVYVYPGEDELEALAVNVLGALRGELPIQVYK
>KHDENIGE_02909
MDIVIEAAAEAAGELLSAGIDAVVDKAAKHKSKYKSEYRRKHTMAIKSLIINPGSTSTKIGVFEDENLLFEETLRHSTEEISKYDTIFEQKDFRKKIITDLLAEKNCDLKSFNVIVGRGGLLKPIPSGTYAVTDDLLEDLKVGVQGQHASNLGGILAREIGDEIGVPSYIVDPVVVDELMPIARYSGLEEIPRGSIFHALNQKAVAKRYAKEAGKSYESLRLIVVHMGGGVSVGAHEDGKVVDVFSAFDGDGAFSPERAGGVPCAALVKMCFSGKYTEKEISAKLIGKGGLNSYLGTNDMREVTKRANEGDAKAAEVKQAFLLQVAKDIGAMACVLNGKVDQIVITGGIAYGEDVVAKLKERCGWIAPVTVYPGEDELLALAQGALRVMNGEEQVKQY
>DJGJMCJF_01407
MSYKILIINPGSTSTKIGVFEDENLLFEETLRHTTEELAGFNLIVEQKDFRKKVILDILAEKNFDIKTLDVCVGRGGMLKPIPGGTYPVSDELLEDLKIGKQGQHASNLGGILAREIGDELGIPSYIVDPVVVDELMPSSRLSGVPELPRRSVFHALNQKAVAKRYAKEHGKKYEDLNLIVVHMGGGVSVGAHLNGRIVDVNNALDGEGAFSPERAGGVPSGDLVKMCFSGKYTQQEVTKKLVGNGGFNAYIGSNDARDLEKLVQEGDEHAKLVQDAFHQQVAKDIGAMSTVLCGKVDQIILTGGIAYSKHTCAELEKRAGFIAPFTVYPGEDELLALAQGALRVMNGEEEPMTY
>JGDNPPFH_01332
MSYKSLIINPGSTSTKIGVFEDETLLFEETLRHSTEEIAQFDSIVAQKDFRKDVIAKVLAENNFDIKTLDVVVGRGGLLKPIPGGTYTVTDELVKDLVEAKRGEHASNLGGILAKDFADELGIPAYIVDPVVVDELQDVARLSGHPELPRTSIFHALNQKAVAKRYAKEVGKKYEDLNLIVVHMGGGVSVGAHTGGKVVDVFNALDGDGAFSPERAGGVPNGELVRLCYSGKYTEKEMIKQLVGKAGFNAYCGSNDARDIEAMAKNGDKHAQLVFDAFLYQVSKDIGAQAAVLSGKVDQIILTGGIAYGKYATEEITKRVKFIAPVTVYGGEDELLALAQGALRVLNGEEEAKVY
>JCPPPEPF_02087
MKLLIINPGGTSTKIAVFEDEEQVLKKNIIHTQEELSGFSHVFDQFGYRKGLILKTLEEEGVDIHELSGVAGRGGLMNPIPGGTYRVNERMLEDLEHAVHGEHPSNLGAALARSIGDQIGVPSFVVDPVSVDELMPKARISGISDLERPSWFHALNHKAVARWAAERIGKKYEESSLIIAHLGSGNSVVAHKNGQMIDGSGGRTNGPFSPERSGGLPTYPLVELCYSGKYTREEMVAKISSTGGMYDYLGTKDAGEVERRMGLGDETAKLVYEAFVYMVAKEICSYAAVFEGKVDCIVLTGGIAHSRYVTDEIRRMAGFLAPVEVVAGEFEMTALALGALRVLKGEEEPREYE
>JCPPPEPF_02728
MHMRIYKIAAINLGSTSTKIAYYENENCVFKDNIVHTARALEGFSTIWEQFEFRKQAIEAYLKEKGILISGLDAVVTRGGHTEPIVGGVYRITRKMLEQSASEKYGNHATDLGLKLAYEFSAQGPQAFTVDPPTTDEFEPLARYSGLPQIKRRSSFHVLNHRAAGRQYAKDSGKDYRELNLVVIHMGGGISIAAHKKGRLVDANNAIDGDGPFSTNRCCSVPIGDLINMCYSGTYTYSEIRRLINGNAGLMAYVGENDVKTVEERAAGGDQACGEALDAMCYQIAKEVGAAATVLMGEVDAIVFTGGIAHSKRIVDSVSRRVSFIAPIAVYPGEYEMQSLGLNTLAALRGEEEIKELNE
>NFLECNKD_00521
MKILVINPGSTSTKLAVYENENPIWRESIAHPSKELADFHHINEQYEYRRKCVHDTLEKAGIPLVFDAVIARGGLLKPTPGGVYQINERIKHDLWHADMEHASNLAAWIADEIAHCAGCPSYLADPVVTDELRDLARISGIPELPRISIFHALNSRAVSRSYAARIGRKYEELNLIVAHLGGGISVSAHHYGKVVDVNNALNGEGPFSPERAGTLPARQLVDMCFSGKYTYAEIRKMINGRGGLVAHLGTTDVQSIIRWAHAGAEKHKLVLDAMLYTVAKQVGAMHIALHGQTDAVILTGGIAFNDYCIQGLREWLEGLAPIVVIPGEDEMGALAMNALGVLRGELTLQEYAPETSSD
>CBJJIIHI_03650
MKILVINPGSTSTKIAVYENETPLLVRNIKHTVEELSVYPQVIDQFEFRKNLVLQELEANGIPFAFDAVIGRGGLVKPIPGGVYAVNEAMKQDTLHAMRTHACNLGGLIAAELAASLPDCPAFIADPGVVDELEDVARISGSPLMPKITIWHALNQKAIARRFAKEQGTKYEELDLIICHLGGGISIAVHQHGKAIDANNALDGEGPFSPERAGTLPAGQLIDICYSGQFTKDELKKRISGRAGLTAHLGTTDVPAIIKAIEEGDKKAELILDAMIYNVAKAIGGAATVLCGKVDAILLTGGIAYSDYIISRLKKRISFLAPIHVYPGEGEMESLAFNALGALRGELPVQIYK
>NBLIFDFK_00385
MKILVINPGSTSTKLAVYENENPIWRESIAHPSKELADFHHINEQYEYRRKCVHDTLEKAGIPLVFDAVIARGGLLKPTPGGVYQINERIKHDLWHADMEHASNLAAWIADEIAHCAGCPSYLADPVVTDELRDLARISGIPELPRISIFHALNSRAVSRSYAARIGRKYEELNLIVAHLGGGISVSAHHYGKVVDVNNALNGEGPFSPERAGTLPARQLVDMCFSGKYTYAEIRKMINGRGGLVAHLGTTDVQSIIRWAHAGAEKHKLVLDAMLYTVAKQVGAMHIALHGQTDAVILTGGIAFNDYCIQGLREWLEGLAPIVVIPGEDEMGALAMNALGVLRGELTLQEYAPETSSD
>MCEFGOPH_02393
MKILVINPGSTSTKIAVYENETPLFVSNIKHSVEELSAFPEVIDQFEFRKNLVLQELENNKIPFSFDAIIGRGGLVKPIPGGVYEVNEAMKRDTVHAMRTHACNLGGLIASKLASTLPNCPAFIADPGVVDELEDIARITGSPLMPKITIWHALNQKAIARRFAKEQGTQYENLDLIICHLGGGISVAVHHHGRAIDANNALDGEGPFSPERAGTLPAGQLIDLCFSGQLTKDELKKRISGRAGLTAHLGTTDVPAIIQSIEKGDKKAELILDAMIYNVAKAIGASATVLCGKIDAILLTGGIAYSEYVISRLKKRISFLAPIYVYPGENEMESLAFNAIGALKGELPIQIYK
>KEJNODKG_03574
MKILVINPGSTSTKIAVYENETPLLVRNISHTVEELSVYSQVVDQFEFRKNLVLQELEANKIPFDFDAVIGRGGLVKPIPGGVYEVNEAMKRDTVHAMRTHACNLGGLIADKLASSLPNCRAFIADPGVVDELEDIARITGSPLMPKITIWHALNQKAIARRFAREQGTQYEDLDLIICHLGGGISIAVHRHGRAIDANNALDGEGPFSPERAGTLPAGQLIDLCFSGQFTKDELKKRISGRAGLTAHLGTTDVPVIIKSIEEGDKKAELVLDAMIYNVAKAIGGAATVLCGKIDAILLTGGIAYSDYVISRLKKRISFLAPIHIYPGENEMESLAFNALGALKGELPIQIYK
>AAHBBBGO_00320
MKILVINPGSTSTKLAVYEDNEQVWRKSVFHSAKDLSVFHHINEQYEYRRLHVTEALREAGIPLCFDAIIARGGLLKPTPGGVYRINERIKHDLWHADMEHASNLAALIADELAASAGCPAFIADPVVTDELCDVARLTGIPEIPRISIFHALNSRAVSRNYAARIGKKYEELNLIVVHLGGGISVSAHHYGKVIDVNNALNGEGPFSPERAGTIPARQLVDLCFSGKYTYQEIRKMLNGRGGLLAHLGTTDVPTIVRWANAGDKKHKLVLESMIYTVAKQVGAMHVALHGQTDAVILTGGIANNKYCVALLREWLEGIARIVVIPGEDEMGALAMNALGALRGELPLQEYNPH
>GJLHMOON_01065
MKILAVNPGSTSTKIAVYEDETPRLVLNIRHSVEELSQFPRIIDQFEFRKHLVLEALEANDIPFKFDAIVGRGGLLKPIPGGVYAVNDAMLDDMLHAMRTHACNLGCLIAHELAAMLPGCPSFIADPGVVDELDDVARITGSPLMPSITIWHALNQRAIARRYAAERSALQPEAPVHYEDLNLIVCHLGGGVSVGVHRHGRAVDVPNALDGFGPFSPERAGTLPAGQLIDLCHSGRYTTEELKKRISGKAGLAAHLGTTDIPAIERRIAEGDTHAALVLDAMIYRIAKEIGGAAVVLYGKVDAILLTGGMAHSEYITSRLQERVSFLAPVHVYPGEDELEALVMNALGALRGELPVQVYR
>CKLMEFDI_03036
MKIFVINPGSTSTKIALFIDEKPVWVAGAHHTADDLSEFHHVNEQYEYRKNFILRLLAEADIPLDFDAVIARGGLLKPTPGGVYVINEQMKHDLLNARMEHACNLGALIADEIARECHCPAYIADPEVVDELQPVARLTGISEIERISIFHALNSKAVSRKYAVSIGKHYEDLNLIVVHLGGGISVGAHCKGRVIDVNNALNGEGPFSPERAGTIPADQFAELCFSGKYTLKQVKKMLNGKGGLTAHLGMNDVVTIARKASEGEEPYKGVLDAMLYTVAKQVGAMYVTLRGQVDAIILTGGIAHSDYCVGILKEQIDYLAPVVLMPGEDEMGSLAYNALGALKGELPLQVYRPE
>CACEKHIG_01402
MAYKLLIINPGSTSTKIGVYEDEKELFEETLRHTNEELKQFDAIFDQFQFRKDVILKVLSEKNFDIKTLSAVVGRGGMLKPVEGGTYAVNDAMVEDLKVGVQGPHASNLGGILARSIADEIGVPSFIVDPVVTDELADVARLSGTPDIPRKSKFHALNQKAVAKRYGKESGKGYENLNLVVVHMGGGVSVGAHNHGKVVDVNNALDGDGPFSPERAGSVPAGDLIKMCFSGKYSESEVYSKIVGKGGFVGYLNTNDVKGTIDKMEAGDKECENIYKAFLYQITKAIGEMSAALNGKVDQIVLTGGIAYSPTLVPDLKANVEWIAPVTVYPGEDELLALAQGAIRVLDGEEKAKVY
>MGICHKKE_02600
MKLLVINPGSTSTKIAVYENEVPRLVRSIRHTVDELSSFSHIIDQFEFRKNLVLKELEANNIPFEFDAIVGRGGLLKPIPGGVYEVNDAMLDDILHAMRTHACNLGCLIASELAALLPGCRAFIADPGVVDELDEIARITGSPLMPHITIWHALNQRAIARRYAAEHHTRYEELDLIVCHLGGGISVGVHHHGKAVDVNNALDGEGPFSPERAGTLPAGQLIDLCCSGRYTKDELKKRISGRAGLTAHLGTTDVPAIVRRIEEGDKHAGLVLDAMIYQIAKSIGAASVVLYGKIDAILLTGGMAHSDYIISRLKERISFLAPVHVYPGEDEMEALALNALGALRGELPIQEYK
>MKHOIOKL_04045
MKIFVINPGSTSTKIALFIDEKPVWAAGAHHTADDLSEFHHVNEQYAYRKDFVLRLLAEADIPLDFDAVIARGGLLKPTPGGVYAINEQMKHDLLNARMEHACNLGALIADEIARECHCPAYIADPEVVDELQPAARLTGIPEIERISIFHALNSKAVSRKYAASIGKHYEELNLIVVHLGGGISVGAHCKGRVIDVNNALNGEGPFSPERAGTIPADQLAELCFSGKYTLKQIKKMLNGKGGLTAHLGMNDVVTIARKASEGEEPYKGVLDAMLYTVAKQAGSMYVTLRGQVDAIILTGGIAHSDYCVGILKEQIDYLAPVVLMPGEDEMGSLAYNALGALKGELPLQVYRPE
>LPLDHKPN_03377
MKILAVNPGSTSTKIAVYEDETPRLVLNIRHSVEELSQFPRIIDQFEFRKHLVLEALEANDIPFKFDAIVGRGGLLKPIPGGVYAVNDAMLDDMLHAMRTHACNLGCLIAHELAAMLPGCPSFIADPGVVDELDDVARITGSPLMPSITIWHALNQRAIARRYAAERSALQPEAPVHYEDLNLIVCHLGGGVSVGVHRHGRAVDVPNALDGFGPFSPERAGTLPAGQLIDLCHSGRYTTEELKKRISGKAGLAAHLGTTDIPAIERRIAEGDTHAALVLDAMIYRIAKEIGGAAVVLYGKVDAILLTGGMAHSEYITSRLQERVSFLAPVHVYPGEDELEALVMNALGALRGELPVQVYR
>HHJBGIDD_00903
MKILAVNPGSTSTKIAVYEDETPRLVLNIRHSVEELSQFPRIIDQFEFRKHLVLEALEANDIPFKFDAIVGRGGLLKPIPGGVYAVNDAMLDDMLHAMRTHACNLGCLIAHELAAMLPGCPSFIADPGVVDELDDVARITGSPLMPSITIWHALNQRAIARRYAAERSALQPEAPVHYEDLNLIVCHLGGGVSVGVHRHGRAVDVPNALDGFGPFSPERAGTLPAGQLIDLCHSGRYTTEELKKRISGKAGLAAHLGTTDIPAIERRIAEGDTHAALVLDAMIYRIAKEIGGAAVVLYGKVDAILLTGGMAHSEYITSRLQERVSFLAPVHVYPGEDELEALVMNALGALRGELPVQVYR
>POAPBBPJ_00013
MKLLVINPGSTSTKIAVYENEVPRLVRSIRHTVDELSSFSHIIDQFEFRKNLVLKELEANNIPFEFDAIVGRGGLLKPIPGGVYEVNDAMLDDILHAMRTHACNLGCLIASELAALLPGCRAFIADPGVVDELDEIARITGSPLMPHITIWHALNQRAIARRYAAEHHTRYEELDLIVCHLGGGISVGVHHHGKAVDVNNALDGEGPFSPERAGTLPAGQLIDLCCSGRYTKDELKKRISGRAGLTAHLGTTDVPAIVRRIEEGDKHAGLVLDAMIYQIAKSIGAASVVLYGKIDAILLTGGMAHSDYIISRLKERISFLAPVHVYPGEDEMEALALNALGALRGELPIQEYK
>DFCAFOLF_01383
MKILAVNPGSTSTKIAVYEDETPRLVLNIRHSVEELSQFPRIIDQFEFRKHLVLEALEANDIPFKFDAIVGRGGLLKPIPGGVYAVNDAMLDDMLHAMRTHACNLGCLIAHELAAMLPGCPSFIADPGVVDELDDVARITGSPLMPSITIWHALNQRAIARRYAAERSALQPEAPVHYEDLNLIVCHLGGGVSVGVHRHGRAVDVPNALDGFGPFSPERAGTLPAGQLIDLCHSGRYTTEELKKRISGKAGLAAHLGTTDIPAIERRIAEGDTHAALVLDAMIYRIAKEIGGAAVVLYGKVDAILLTGGMAHSEYITSRLQERVSFLAPVHVYPGEDELEALVMNALGALRGELPVQVYR
>JNAKHCGO_03197
MKILVINPGSTSTKIAVYENETPLFVSNIKHSVEELSAFPEVIDQFEFRKNLVLQELENNKIPFSFDAIIGRGGLVKPIPGGVYEVNEAMKRDTVHAMRTHACNLGGLIASKLASTLPNCPAFIADPGVVDELEDIARITGSPLMPKITIWHALNQKAIARRFAKEQGTQYENLDLIICHLGGGISVAVHHHGRAIDANNALDGEGPFSPERAGTLPAGQLIDLCFSGQLTKDELKKRISGRAGLTAHLGTTDVPAIIQSIEKGDKKAELILDAMIYNVAKAIGASATVLCGKIDAILLTGGIAYSEYVISRLKKRISFLAPIYVYPGENEMESLAFNAIGALKGELPIQIYK
>DADNGLGO_02648
MKLLVINPGSTSTKIAVYENEVPCLVRSIRHTVDELSSFSHIIDQFEFRKNLVLKELEANNIPFEFDAIVGRGGLLKPIPGGVYEVNDAMLDDILHAMRTHACNLGCLIASELAALLPGCRAFIADPGVVDELDEIARITGSPLMPRITIWHALNQRAIARRYAAEHHTRYEELDLIVCHLGGGISVGVHHHGKAVDVNNALDGEGPFSPERAGTLPAGQLIDLCCSGRYTKDELKKRISGRAGLTAHLGTTDVPAIVRRIEERDKHAGLVLDAMIYQIAKSIGAASVVLYGKIDAILLTGGMAHSDYIISRLKERISFLAPVHVYPGEDEMEALALNALGALRGELPIQEYK
>DILGGDIB_03509
MKIFVINPGSTSTKIALFIDEKPVWAAGAHHTADDLSEFHHVNEQYAYRKDFVLRLLAEADIPLDFDAVIARGGLLKPTPGGVYAINEQMKHDLLNARMEHACNLGALIADEIARECHCPAYIADPEVVDELQPAARLTGIPEIERISIFHALNSKAVSRKYAASIGKHYEELNLIVVHLGGGISVGAHCKGRVIDVNNALNGEGPFSPERAGTIPADQLAELCFSGKYTLKQIKKMLNGKGGLTAHLGMNDVVTIARKASEGEEPYKGVLDAMLYTVAKQAGAMYVTLRGQVDAIILTGGIAHSDYCVGILKGQIDYLAPVVLMPGEDEMGSLAYNALGALKGELPLQVYRPE
>KIPKMHIF_03821
MSYKSLIINPGSTSTKIGVFEDETLLFEETLRHPTEEISKYATIIDQKDFRKEIITDLLKEKNFDIHSLDFIVGRGGLLKPIPGGTYKVSDDLLNDLKIGYQGQHASNLGGILAREIGDSIGVPSFIVDPVVVDELEPVARYSGCPELPRRSIFHALNQKAVARRYAKESGIPYEQLNLIVVHMGGGCSVGAHRGGKIVDVNNILDGEGAFSPERAGTVPAGDLVKLCFSGKYTEKEIYKKLVGGGGFNGYVGTNDARIVEDKALEGVPEYAAVLDAFHYQMAKDIGAMATVLNGKVDKIILTGGIAYSKVTCEDLKKRVGWIADFVIYPGEDELLALAQGGLRVMKGEEEAKAY
>ILFLGCKE_03445
MDKLNISSTPSSVKNGRGERLLVINPGSTSTKIAVYENETPLLVRNIRHTVEELSAFPRVIDQFEFRKSLVLRELEVNDIPFRFDAVIGRGGLVKPIPGGVYEVNEAMKRDTLHAMRTHACNLGGLIADELAAALPGCRAFIADPGVVDELEEVARITGSPLMPRITIWHALNQKAIARRYAAEHGTRYEDLDLIVCHLGGGISVAVHRHGRAVDANNALDGEGPFSPERAGTLPAGQLIDLCFSGKFTKDELKKRISGRAGLTAHLGTTDIPAIIQFIEAGDDHARLVLDAMIYNVAKSIGAASTVLCGKVDAILLTGGIAYSDYVISRLRERISFLAPVFVYPGEDEMEALALNALGALRGELPVQVYQ
>LLHPGIIN_03489
MKILVINPGSTSTKIAVYENETPLFVSNIKHSVEELSAFPEVIDQFEFRKNLVLQELENNKIPFSFDAIIGRGGLVKPIPGGVYEVNEAMKRDTVHAMRTHACNLGGLIASELASTLPNCPAFIADPGVVDELEDIARITGSPLMPKITIWHALNQKAIARRFAKEQGTQYENLDLIICHLGGGISVAVHHHGRAIDANNALDGEGPFSPERAGTLPAGQLIDLCFSGQLTKDELKKRISGRAGLTAHLGTTDVPAIIQSIEEGDKKAELILDAMIYNVAKAIGASATVLCGKIDAILLTGGIAYSDHVISRLKKRISFLAPIYVYPGENEMESLAFNAIGALKGELPIQIYK
>ECNCFHIN_01372
MKILAVNPGSTSTKIAVYEDETPRLVLNIRHSVEELSQFPRIIDQFEFRKHLVLEALEANDIPFKFDAIVGRGGLLKPIPGGVYAVNDAMLDDMLHAMRTHACNLGCLIAHELAAMLPGCPSFIADPGVVDELDDVARITGSPLMPSITIWHALNQRAIARRYAAERSALQPEAPVHYEDLNLIVCHLGGGVSVGVHRHGRAVDVPNALDGFGPFSPERAGTLPAGQLIDLCHSGRYTTEELKKRISGKAGLAAHLGTTDIPAIERRIAEGDTHAALVLDAMIYRIAKEIGGAAVVLYGKVDAILLTGGMAHSEYITSRLQERVSFLAPVHVYPGEDELEALVMNALGALRGELPVQVYR
>AMDKLFBJ_02213
MDKLNISSTPSSVKNGRGERLLVINPGSTSTKIAVYENETPLLVRNIRHTVEELSAFPRVIDQFEFRKSLVLRELEVNDIPFRFDAVIGRGGLVKPIPGGVYEVNEAMKRDTLHAMRTHACNLGGLIADELAAALPGCRAFIADPGVVDELEEVARITGSPLMPRITIWHALNQKAIARRYAAEHGTRYEDLDLIVCHLGGGISVAVHRHGRAVDANNALDGEGPFSPERAGTLPAGQLIDLCFSGKFTKDELKKRISGRAGLTAHLGTTDIPAIIQFIEAGDDHARLVLDAMIYNVAKSIGAASTVLCGKVDAILLTGGIAYSDYVISRLRERISFLAPVFVYPGEDEMEALALNALGALRGELPVQVYQ
>FLHCILBN_02958
MKILVINPGSTSTKIAVYENETPLFVSNIKHSVEELSAFPEVIDQFEFRKNLVLQELENNKIPFSFDAIIGRGGLVKPIPGGVYEVNEAMKRDTVHAMRTHACNLGGLIASKLASTLPDCPAFIADPGVVDELEDIARITGSPLMPKITIWHALNQKAIARRFAKEQGTQYENLDLIICHLGGGISVAVHHHGRAIDANNALDGEGPFSPERAGTLPAGQLIDLCFSGQLTKDELKKRISGRAGLTAHLGTTDIPAIIQSIEEGDKKAELILDAMIYNVAKAIGASATVLCGKIDAILLTGGIAYSDYVISRLKKRISFLAPIYVYPGENEMESLAFNAIGALKGELPIQIYK
>CNNCCPAI_01810
MKIFVINPGSTSTKIALFIDEKPVWVAGAHHTADDLSEFHHVNEQYEYRKNFILRLLAEADIPLDFDAVIARGGLLKPTPGGVYVINEQMKHDLLNARMEHACNLGALIADEIARECHCPAYIADPEVVDELQPVARLTGIPEIERISIFHALNSKAVSRKYAASIGKHYEDLNLIVVHLGGGISVGAHCKGRVIDVNNALNGEGPFSPERAGTIPADQFAELCFSGKYTLKQVKKMLNGKGGLTAHLGMNDVVTIARKASEGEEPYKGVLDAMLYTVAKQVGAMYVTLRGQVDAIILTGGIAHSDYCVGILKEQIDYLAPVVLMPGEDEMGSLAYNALGALKGELPLQVYRPE
>OMIIKHOI_01719
MKILVINPGSTSTKLAVYENENPIWRESIAHPSKELAGFHHINEQYEYRRKCVHDTLEKAGIPLVFDAVIARGGLLKPTPGGVYQINERIKHDLWHADMEHASNLAAWIADEIAHCAGCPSYLADPVVTDELRDLARISGIPELPRISIFHALNSRAVSRSYAARIGRKYEELNLIVAHLGGGISVSAHHYGKVVDVNNALNGEGPFSPERAGTLPARQLVDMCFSGKYTYAEIRKMINGRGGLVAHLGTTDVQSIIRWAHAGAEKHKLVLDAMLYTVAKQVGAMHIALHGQTDAVILTGGIAFNDYCIQGLREWLEGLAPIVVIPGEDEMGALAMNALGVLRGELTLQEYAPETSSD
>HMGCPODE_00694
MKILVINPGSTSTKLAVYENENPIWRESIAHPSKELAGFHHINEQYEYRRKCVHDTLEKAGIPLVFDAVIARGGLLKPTPGGVYQINERIKHDLWHADMEHASNLAAWIADEIAHCAGCPSYLADPVVTDELRDLARISGIPELPRISIFHALNSRAVSRSYAARIGRKYEELNLIVAHLGGGISVSAHHYGKVVDVNNALNGEGPFSPERAGTLPARQLVDMCFSGKYTYAEIRKMINGRGGLVAHLGTTDVQSIIRWAHAGAEKHKLVLDAMLYTVAKQVGAMHIALHGQTDAVILTGGIAFNDYCIQGLREWLEGLAPIVVIPGEDEMGALAMNALGVLRGELTLQEYAPETSSD
>HGMDGALO_01686
MKILVINPGSTSTKIAVYENETPLFVSNIKHSVEELSAFPEVIDQFEFRKNLVLQELENNKIPFSFDAIIGRGGLVKPIPGGVYEVNEAMKRDTVHAMRTHACNLGGLIASELASTLPNCPAFIADPGVVDELEDIARITGSPLMPKITIWHALNQKAIARRFAKEQGTQYENLDLIICHLGGGISVAVHHHGRAIDANNALDGEGPFSPERAGTLPAGQLIDLCFSGQLTKDELKKRISGRAGLTAHLGTTDVPAIIQSIEEGDKKAELILDAMIYNVAKAIGASATVLCGKIDAILLTGGIAYSDHVISRLKKRISFLAPIYVYPGENEMESLAFNAIGALKGELPIQIYK
>HADMGJDF_01108
MKLLIINPGGTSTKIAVFEDEEQVLKKNIIHTQEELSGFSHVFDQFGYRKGLILKTLEEEGVDIHELSGVAGRGGLMNPIPGGTYRVNERMLEDLEHAVHGEHPSNLGAALARSIGDQIGVPSFVVDPVSVDELMPKARISGISDLERPSWFHALNHKAVARWAAERIGKKYEESSLIIAHLGSGNSVVAHKNGQMIDGSGGRTNGPFSPERSGGLPTYPLVELCYSGKYTREEMVAKISSTGGMYDYLGTKDAGEVERRMGLGDETAKLVYEAFVYMVAKEICSYAAVFEGKVDCIVLTGGIAHSRYVTDEIRRMAGFLAPVEVVAGEFEMTALALGALRVLKGEEEPREYE
>HADMGJDF_02364
MHMRIYKIAAINLGSTSTKIAYYENENCVFKDNIVHTARALEGFSTIWEQFEFRKQAIEAYLKEKGILISGLDAVVTRGGHTEPIVGGVYRITRKMLEQSASEKYGNHATDLGLKLAYEFSAQGPQAFTVDPPTTDEFEPLARYSGLPQIKRRSSFHVLNHRAAGRQYAKDSGKDYRELNLVVIHMGGGISIAAHKKGRLVDANNAIDGDGPFSTNRCCSVPIGDLINMCYSGTYTYSEIRRLINGNAGLMAYVGENDVKTVEERAAGGDQACGEALDAMCYQIAKEVGAAATVLMGEVDAIVFTGGIAHSKRIVDSVSRRVSFIAPIAVYPGEYEMQSLGLNTLAALRGEEEIKELNE
>EELIDMDE_02461
MKILVINPGSTSTKIAVYENETPLLVRNIKHTVEELSVYPQVIDQFEFRKNLVLQELEANGIPFAFDAVIGRGGLVKPIPGGVYAVNEAMKQDTLHAMRTHACNLGGLIAAELAASLPDCPAFIADPGVVDELEDVARISGSPLMPKITIWHALNQKAIARRFAKEQGTKYEELDLIICHLGGGISIAVHQHGKAIDANNALDGEGPFSPERAGTLPAGQLIDICYSGQFTKDELKKRISGRAGLTAHLGTTDVPAIIKAIEEGDKKAELILDAMIYNVAKAIGGAATVLYGKVDAILLTGGIAYSDYIISRLKKRISFLAPIHVYPGEGEMESLAFNALGALRGELPVQIYK
>OHPOCOJI_00886
MKIFVINPGSTSTKIALFIDEKPVWAAGAHHTADDLSEFHHVNEQYAYRKDFVLRLLAEADIPLDFDAVIARGGLLKPTPGGVYAINEQMKHDLLNARMEHACNLGALIADEIARECHCPAYIADPEVVDELQPAARLTGIPEIERISIFHALNSKAVSRKYAASIGKHYEELNLIVVHLGGGISVGAHCKGRVIDVNNALNGEGPFSPERAGTIPADQLAELCFSGKYTLKQIKKMLNGKGGLTAHLGMNDVVTIARKASEGEEPYKGVLDAMLYTVAKQAGAMYVTLRGQVDAIILTGGIAHSDYCVGILKEQIDYLAPVVLMPGEDEMGSLAYNALGALKGELPLQVYRPE
>EDGGHDKC_00279
MKILAVNPGSTSTKIAVYEDETPRLVLNIRHSVEELSQFPRIIDQFEFRKHLVLEALEANDIPFKFDAIVGRGGLLKPIPGGVYAVNDAMLDDMLHAMRTHACNLGCLIAHELAAMLPGCPSFIADPGVVDELDDVARITGSPLMPSITIWHALNQRAIARRYAAERSALQPEAPVHYEDLNLIVCHLGGGVSVGVHRHGRAVDVPNALDGFGPFSPERAGTLPAGQLIDLCHSGRYTTEELKKRISGKAGLAAHLGTTDIPAIERRIAEGDTHAALVLDAMIYRIAKEIGGAAVVLYGKVDAILLTGGMAHSEYITSRLQERVSFLAPVHVYPGEDELEALVMNALGALRGELPVQVYR
>EIMFLLLG_02996
MKILVINPGSTSTKIAVYENETPLFVSNIKHSVEELSAFPEVIDQFEFRKNLVLQELENNKIPFSFDAIIGRGGLVKPIPGGVYEVNEAMKRDTVHAMRTHACNLGGLIASKLASTLPNCPAFIADPGVVDELEDIARITGSPLMPKITIWHALNQKAIARRFAKEQGTQYENLDLIICHLGGGISVAVHHHGRAIDANNALDGEGPFSPERAGTLPAGQLIDLCFSGQLTKDELKKRISGRAGLTAHLGTTDVPAIIQSIEKGDKKAELILDAMIYNVAKAIGASATVLCGKIDAILLTGGIAYSEYVISRLKKRISFLAPIYVYPGENEMESLAFNAIGALKGELPIQIYK
>MFOJPKFK_01347
MKIFVINPGSTSTKIALFIDEKPVWAAGAHHTADDLSEFHHVNEQYAYRKDFVLRLLAEADIPLDFDAVIARGGLLKPTPGGVYAINEQMKHDLLNARMEHACNLGALIADEIARECHCPAYIADPEVVDELQPAARLTGIPEIERISIFHALNSKAVSRKYAASIGKHYEELNLIVVHLGGGISVGAHCKGRVIDVNNALNGEGPFSPERAGTIPADQLAELCFSGKYTLKQIKKMLNGKGGLTAHLGMNDVVTIARKASEGEEPYKGVLDAMLYTVAKQAGAMYVTLRGQVDAIILTGGIAHSDYCVGILKEQIDYLAPVVLMPGEDEMGSLAYNALGALKGELPLQVYRPE
>BHALKDBD_01872
MNKTYRILVINPGSTSTKLSMFENETCLFTEDVFHDSSVLKRFPTINDQLNYRMEVVDKFLKDGNIDLAGVDAIVGRGGGCYSVEGGIYKIDDRLIQDTKAAKGGLYHSSMLGVQMADVLHKKYGGIMIMMNPPIVDELCDLARVTGVDGVYRRAVCHALNLKETARRHAISLGKKYEDCNFIVCHIDGGISITAHKKGKMIDGNDAGGGEGPFTPTRMGTMAVTDITRYFWNRTPAEMKSLCSQTGGLSSYFGTSNSDTIHKMVEEGDKKAARVWNAMIYQVIKYIGSMSTVLQGKVDGIVLTGGLLRFPEVEEKIRESCGWIAPVTSYPGEFEQEAMAFGALRVLRGEEEAKIYPGKPVWDGFKD
>GKDLAJHE_03431
MRILAINPGSTSTKIAVYEDTTPLLVRNIRHSVGELSHFPRVIDQFEFRKNLVIEALKENGIPFEFDAIVGRGGLLKPIPGGVYEVNDAMLDDITHAMRSHACNLGCLIASELAALLPDCRAFIADPGVVDELDEIARITGSPLMPRITIWHALNQRAIARRYAAELTAASPDHPVRYEDLNLIICHLGGGISVGAHHYGRAIDVNNALDGEGPFSPERAGTLPAGQLIDLCYSHRFRKDELKKRISGHAGLAAHLGTTDIPAIIKSIEDGDEKAELVLNAMIYQVAKSIGAAAVALFGKIDAILLTGGIAHSEYVISRLKERVSFLAPVHVYPGEDELEALAVNVLGALRGELPIQVYK
>DNFKHOML_04681
MKAYKVLTINPGSTSTKVALFEGDQCLYSRNVSHEANELGKFKTLPEQLPYRRDTILKLLKEAGISLEDVDVFVGRGGGLLAVEGGTYGVTDLMLEHARTCANGVIHPAALGPQLAHEFAETYGAKAMVVNPPDVDELQELARMTGIKGVYRIIHLHALNLKETAIRHSRNVMDRAYEECNYVVCHIGGGISVSAHCRGKMIDGYDIVGGEGPMAPTRCGSISVANLLEYMETSGLGVADVRKLCTRTGGFVNHVGISDAIELTDRAASGDRYAEMLWDSMIYQIEKCIGSMAAALHGQVDGILLGGGMVHNQDLVKQITDACSFIAPVTAYPGEFEMEAMAAGAIRVLEGGEELKTYTGKPVWDGFDWE
>FGKNNKMD_01928
MAYKLLIINPGSTSTKIGVYEGEKEILEETLRHSAEEILKYDTIFDQLDFRKEVILKVLKEKGIDINELDAVVGRGGMLKPIEGGTYEVNEAMVEDLKIGVQGPHASNLGGILSNEIAKEIGKRAFIVDPVVVDEMEDVARLSGVPELPRKSKFHALNQKAVAKRYAKEHNTSYEDVNLIVVHMGGGVSVGAHRKGRVIDVNNALDGDGPFSPERAGGVPSGELLEMCFSGKYSKEEVYKKLVGKGGFVAYANTNDARDLIKLSQEGDEKGSLIFNAFIYQIAKEIGSMAVVLDGEVDAIVLTGGIAYSDYVTNAINKKVKWIAPMVVYGGEDELLALAQGAIRVLDGVEEAKIYK
>JGGLOINM_01658
MKLLIINPGGTSTKIAVFEDEEQVLKKNIIHTQEELSGFSHVFDQFGYRKGLILKTLEEEGVDIHELSGVAGRGGLMNPIPGGTYRVNERMLEDLEHAVHGEHPSNLGAALARSIGDQIGVPSFVVDPVSVDELMPKARISGISDLERPSWFHALNHKAVARWAAERIGKKYEESSLIIAHLGSGNSVVAHKNGQMIDGSGGRTNGPFSPERSGGLPTYPLVELCYSGKYTREEMVAKISSTGGMYDYLGTKDAGEVERRMGLGDETAKLVYEAFVYMVAKEICSYAAVFEGKVDCIVLTGGIAHSRYVTDEIRRMAGFLAPVEVVAGEFEMTALALGALRVLKGEEEPREYE
>JGGLOINM_03932
MKPYKVLTINPGSTSTKVALFQGEECLYSQTVSHEAKELEQYASMSEQLPYRRDTVLTLLKEAGIRLEEVDVFVGRGGGLIAMEGGTYGVTDLMLEHARTCANGVIHPAALGSQLAHEFAQAYGAKAMVVNPPDVDELQDLARMTGIRGVHRIIHLHALNLKETAIRHSKNVMKKPYAECRYVVCHIGGGISISAHEKGRMIDGYDIVGGEGPMAPTRCGSISVANLLEYMKMNQAGLEDVKKLCTRTGGFVNHMGISDAIELTERAKAGDRYAGLLWDSMIYQIEKCIGAMAAVLHGQVDGILLGGGMVHNQDLVKQITDACSFIAPVTAYPGEFEMEAMAAGAIRVLEGEEELKTYTGTPVWDGFDWE
>IGDACIKP_00436
MKILAINPGSTSTKIAVYEDTTPLLVRNIRHSVGELSHFPRVIDQFEFRKNLVIEALKENGIPFEFDAIVGRGGLLKPIPGGVYEVNDAMLDDIAHAMRSHACNLGCLIAAELAALLPGCRAFIADPGVVDELDEIARITGSPLMPRITIWHALNQRAIARRYAAELTTASPDHPVRYEDLNLIICHLGGGISVGAHNHGRCIDVNNALDGEGPFSPERAGTLPAGPLIDLCYSHRFRKDELKKRISGHAGLAAHLGTTDIPAIIKSIEGGDTKAELVLNAMIYQVAKSVGAAAVVLYGKVDAILLTGGIAHSEYVISRLKERVSFLAPVHVYPGEDELEALAVNVLGALRGELPIQVYK
>ODCBGPON_00930
MRNNKYVVFVVNPGSTSTKIALFENDQKIFQENVNHDIKELQACRTIHDQLPKRTATILNAISDHHLDLSGIDAFAARAGGLVGLSGGVYRITENNTLYETTLNSNRHPNVLGPQIVIELAKIYGGECFTVNPPDVDELCDYERVTGFKELFRESRGHPLNHKENCIRYAQSINKHYEDLNLICVHLGGGVTVGAHCKGKLICCNDCLSGDGPMAPTRSGWVPPSEIVKMCFSNAYTQEEILNRISKCGGFTDHLGTADVQEIVKRIEAGDEYAALIYNAFIYQVAKQIGACSVVLEGHVDAIILTGGIAKDDYLKKQIRKYIEWIAPIIDQAGEYEMEGLASGAIRVLSKAEPVKEYTGIPIFNGFKCKGAPILKDYKG
>IKBMLDAC_01289
MKILVINPGSTSTKLAVYENENPIWRESIAHPSKELAGFHHINEQYEYRRKCVHDTLEKAGIPLVFDAVIARGGLLKPTPGGVYQINERIKHDLWHADMEHASNLAAWIADEIAHCAGCPSYLADPVVTDELRDLARISGIPELPRISIFHALNSRAVSRSYAARIGRKYEELNLIVAHLGGGISVSAHHYGKVVDVNNALNGEGPFSPERAGTLPARQLVDMCFSGKYTYAEIRKMINGRGGLVAHLGTTDVQSIIRWAHAGAEKHKLVLDAMLYTVAKQVGAMHIALHGQTDAVILTGGIAFNDYCIQGLREWLEGLAPIVVIPGEDEMGALAMNALGVLRGELTLQEYAPETSSD
>GDEIMHBE_02485
MKILVINPGSTSTKIAVYENETPLLVRNISHTVEELSVYSQVVDQFEFRKNLVLQELEANKIPFDFDAVIGRGGLVKPIPGGVYEVNEAMKRDTVHAMRTHACNLGGLIADKLASSLPNCRAFIADPGVVDELEDIARITGSPLMPKITIWHA
>PCLIGJBJ_03737
MKIFVINPGSTSTKIALFIDEKPVWAAGAHHTADDLSEFHHVNEQYAYRKDFVLRLLAEADIPLDFDAVIARGGLLKPTPGGVYAINEQMKHDLLNARMEHACNLGALIADEIARECHCPAYIADPEVVDELQPAARLTGIPEIERISIFHALNSKAVSRKYAASIGKHYEELNLIVVHLGGGISVGAHCKGRVIDVNNALNGEGPFSPERAGTIPADQLAELCFSGKYTLKQIKKMLNGKGGLTAHLGMNDVVTIARKASEGEEPYKGVLDAMLYTVAKQAGAMYVTLRGQVDAIILTGGIAHSDYCVGILKEQIDYLAPVVLMPGEDEMGSLAYNALGALKGELPLQVYRPE
>DBAIBKJO_02642
MDKLNISSTPSSVKNGRGERLLVINPGSTSTKIAVYENETPLLVRNIRHTVEELSAFPRVIDQFEFRKSLVLRELEVNDIPFRFDAVIGRGGLVKPIPGGVYEVNEAMKRDTLHAMRTHACNLGGLIADELAAALPGCRAFIADPGVVDELEEVARITGSPLMPRITIWHALNQKAIARRYAAEHGTRYEDLDLIVCHLGGGISVAVHRHGRAVDANNALDGEGPFSPERAGTLPAGQLIDLCFSGKFTKDELKKRISGRAGLTAHLGTTDIPAIIQSIEAGDDHARLVLDAMIYNVAKSIGAASTVLCGKVDAILLTGGIAYSDYVISRLRERISFLAPVFVYPGEDEMEALALNALGALRGELPVQVYQ
>JFDNNJPD_00219
MKIFVINPGSTSTKIALFIDEKPVWAAGAHHTADDLSEFHHVNEQYAYRKDFVLRLLAEADIPLDFDAVIARGGLLKPTPGGVYAINEQMKHDLLNARMEHACNLGALIADEIARECHCPAYIADPEVVDELQPAARLTGIPEIERISIFHALNSKAVSRKYAASIGKHYEELNLIVVHLGGGISVGAHCKGRVIDVNNALNGEGPFSPERAGTIPADQLAELCFSGKYTLKQIKKMLNGKGGLTAHLGMNDVVTIARKASEGEEPYKGVLDAMLYTVAKQAGAMYVTLRGQVDAIILTGGIAHSDYCVGILKEQIDYLAPVVLMPGEDEMGSLAYNALGALKGELPLQVYRPE
>BGCBHBMI_01582
MKILAVNPGSTSTKIAVYEDETPRLVLNIRHSVEELSQFPRIIDQFEFRKHLVLEALEANDIPFKFDAIVGRGGLLKPIPGGVYAVNDAMLDDMLHAMRTHACNLGCLIAHELAAMLPGCPSFIADPGVVDELDDVARITGSPLMPSITIWHALNQRAIARRYAAERSALQPEAPVHYEDLNLIVCHLGGGVSVGVHRHGRAVDVPNALDGFGPFSPERAGTLPAGQLIDLCHSGRYTTEELKKRISGKAGLAAHLGTTDIPAIERRIAEGDTHAALVLDAMIYRIAKEIGGAAVVLYGKVDAILLTGGMAHSEYITSRLQERVSFLAPVHVYPGEDELEALVMNALGALRGELPVQVYR
>AEIBEFIF_01704
MKILVINPGSTSTKIAVYENETPLFVSNIKHSVEELSAFPEVIDQFEFRKNLVLQELENNKIPFSFDAIIGRGGLVKPIPGGVYEVNEAMKRDTVHAMRTHACNLGGLIASELASTLPDCPAFIADPGVVDELEDIARITGSPLMPKITIWHALNQKAIARRFAKEQGTQYENLDLIICHLGGGISVAVHHHGRAIDANNALDGEGPFSPERAGTLPAGQLIDLCFSGQLTKDELKKRISGRAGLTAHLGTTDIPAIIQSIEEGDKKAELILDAMIYNVAKAIGASATVLCGKIDAILLTGGIAYSDYVISRLKKRISFLAPIYIYPGENEMESLAFNAIGALKGELPIQIYK
>NKGFBJNE_02787
MEKEYRILITNGGSTSTKIAVRENHEVLLSVSVKHTTKELEQYQTIWDQYDYRKQAVLKVLEEADIKLDSLDALVTRGGNMRAVEGGIYEIGEQMLEDMKSGLYGSHPCSVCNQIAYDMGKELGIPALVVDPPMTDELCSEARFSGSAAIQRISSFHALNQKATARKICGKMGKAYEDTDMIVVHLGGGISVGAHKKGCVIDVNNALDGDGPFSPERSGDLPVGALIRLCYSGQYTCQEMLRQINGRGGLVSYLGTADCLEVEQRIKEGDELAEAIYRAMAYQVAKAIGGAAAVLCGHVEAIAFTGSLAFSECFIGLIKERIEFIAPVYLYPGENEMEALGDGCLRYLTGQEAKKVYPYTDREADDDKTDQRD
>EDPGOKHJ_01621
MKILVINPGSTSTKIAVYENDTPRLVRNIRHTVDELSSFSHIIDQFEFRKNLVLKELEADNIPFEFDAIVGRGGLLKPIPGGVYEVNDAMLDDILHAMRTHACNLGCLIASELAALLPGCRAFIADPGVVDELDEIARITGSPLMPRITIWHALNQRAIARRYAAAQHVRYEDLDLIVCHLGGGISVGVHHHGKAVDVNNALDGEGPFSPERAGTLPAGQLIDLCCSGRYTKDELKKRISGRAGLTAHLGTTDVPAIVRRIEEGDRHAGLVLDAMIYQIAKSIGAASVVLYGKIDAILLTGGMAHSDYIISRLKERISFLAPVHVYPGEDEMEALALNVLGALRGELPIQVYK
>OEKELDAE_03577
MDKLNISSTPSSVKNGRGERLLVINPGSTSTKIAVYENETPLLVRNIRHTVEELSAFPRVIDQFEFRKSLVLRELEVNDIPFRFDAVIGRGGLVKPIPGGVYEVNEAMKRDTLHAMRTHACNLGGLIADELAAALPGCRAFIADPGVVDELEEVARITGSPLMPRITIWHALNQKAIARRYAAEHGTRYEDLDLIVCHLGGGISVAVHRHGRAVDANNALDGEGPFSPERAGTLPAGQLIDLCFSGKFTKDELKKRISGRAGLTAHLGTTDIPAIIQSIEAGDDHARLVLDAMIYNVAKSIGAASTVLCGKVDAILLTGGIAYSDYVISRLRERISFLAPVFVYPGEDEMEALALNALGALRGELPVQVYQ
>MOMCAKOL_03784
MDIVIEVAVEAAGELLSAGIDAVVDKAVKHKSEYKSEYRRKHIMAIKSLIINPGSTSTKIGVFEDENLLFEETLRHSTEEISKYDTIFEQKDFRKKIITDLLAEKNCDLKSFNVIVGRGGLLKPIPSGTYAVTDDLLEDLKVGVQGQHASNLGGILAREIGDEIGVPSYIVDPVVVDELMPIARYSGLEEIPRGSIFHALNQKAVAKRYAKEAGKPYESLRLVVVHMGGGVSVGAHEDGKVVDVFSAFDGDGAFSPERAGGVPCAALVKMCFSGKYTEKEISAKLIGKGGLNSYLGTNDMREVTKRANEGDAKAAEVKQAFLLQVAKDIGAMACVLNGKVDQIVITGGIAYGEDVVAKLKERCGWIAPVTVYPGEDELLALAQGALRVMNGEEQVKQY
>GPOEIMLL_01717
MKIFVINPGSTSTKIALFIDEKPVWAAGAHHTADDLSEFHHVNEQYAYRKDFVLRLLAEADIPLDFDAVIARGGLLKPTPGGVYAINEQMKHDLLNARMEHACNLGALIADEIARECHCPAYIADPEVVDELQPAARLTGIPEIERISIFHALNSKAVSRKYAASIGKHYEELNLIVVHLGGGISVGAHCKGRVIDVNNALNGEGPFSPERAGTIPADQLAELCFSGKYTLKQIKKMLNGKGGLTAHLGMNDVVTIARKASEGEEPYKGVLDAMLYTVAKQAGAMYVTLRGQVDAIILTGGIAHSDYCVGILKEQIDYLAPVVLMPGEDEMGSLAYNALGALKGELPLQVYRPE
>IAEIKCOE_01388
MKILAVNPGSTSTKIAVYEDETPRLVLNIRHSVEELSQFPRIIDQFEFRKHLVLEALEANDIPFKFDAIVGRGGLLKPIPGGVYAVNDAMLDDMLHAMRTHACNLGCLIAHELAAMLPGCPSFIADPGVVDELDDVARITGSPLMPSITIWHALNQRAIARRYAAERSALQPEAPVHYEDLNLIVCHLGGGVSVGVHRHGRAVDVPNALDGFGPFSPERAGTLPAGQLIDLCHSGRYTTEELKKRISGKAGLAAHLGTTDIPAIERRIAEGDTHAALVLDAMIYRIAKEIGGAAVVLYGKVDAILLTGGMAHSEYITSRLQERVSFLAPVHVYPGEDELEALVMNALGALRGELPVQVYR
>CGEJHFMA_01226
MSFKILAINPGSTSTKIAIFEDETEKFVKNIKHSAEEIAKFDNVASQFQFRKDIILSELKNAGFNINEINAIVGRGGLVKPIESGVYEVNEALINDLNNPPLGEHASNLGGLIANDIAKSLNNGTKAYIADPVVVDELQDVARLTGHPDFTRVSIFHALNQKAIARTYAKEIGKKYEDINLIIAHLGGGVSVGAHDHGRVIDVNNALDGDGPFSPERSGSLPTGQLVKLCFSGKKTEAEIKKMLKGAGGLVAYLGTNDAYEVEIKAKEDPKYKLVQDAMSYQVGKAIGEMAAVLKGKVDGILLTGGIAHNPFLVDYVKEMVGFIAPIKVYAGEDEMRALAMNGLMVLRGELSGKTYK
>PJEGMIKI_00788
MAYKILIINPGSTSTKIGVYEDETQVMEETLRHSTEEIAKYETIYAQKDFRKEVILNVLKEKNVDLNDIDVVVGRGGLLKPIPGGTYATTPELLEDLKIGKQGQHASNLGGILAHEIAAEINVTSYIVDPVVVDELQDVARLSGHPLFPRISIFHALNQKAVAKRYAKEVGKAYEDLNLIVVHMGGGVSVGAHKNGKVIDVANALDGDGPFSPERSGGLPSGSLMKLCFSGEYTKEEVGKMINGNGGFNAYVGTNDMRDLLKMAENNDEKAQLVMDAFHYQLEKEIGAMAVVLGGKVDQIILTGGIAYSANTQNHMKNAVEWIAPVTIYPGEDELLALAQGALRVMNGEEEAKVY
>JHDOLPPC_04004
MKIFVINPGSTSTKIALFIDEKPVWAAGAHHTADDLSEFHHVNEQYAYRKDFVLRLLAEADIPLDFDAVIARGGLLKPTPGGVYAINEQMKHDLLNARMEHACNLGALIADEIARECHCPAYIADPEVVDELQPAARLTGIPEIERISIFHALNSKAVSRKYAASIGKHYEELNLIVVHLGGGISVGAHCKGRVIDVNNALNGEGPFSPERAGTIPADQLAELCFSGKYTLKQIKKMLNGKGGLTAHLGMNDVVTIARKASEGEEPYKGVLDAMLYTVAKQAGAMYVTLRGQVDAIILTGGIAHSDYCVGILKEQIDYLAPVVLMPGEDEMGSLAYNALGALKGELPLQVYRPE
>GJLBJGAO_03091
MKLLVINPGSTSTKIAVYENEVPCLVRSIRHTVDELSSFSHIIDQFEFRKNLVLKELEANNIPFEFDAIVGRGGLLKPIPGGVYEVNDAMLDDILHAMRTHACNLGCLIASELAALLPGCRAFIADPGVVDELDEIARITGSPLMPRITIWHALNQRAIARRYAAEHHTRYEELDLIVCHLGGGISVGVHHHGKAVDVNNALDGEGPFSPERAGTLPAGQLIDLCCSGRYTKDELKKRISGRAGLTAHLGTTDVPAIVRRIEEGDKHAGLVLDAMIYQIAKSIGAASVVLYGKIDAILLTGGMAHSDYIISRLKERISFLAPVHVYPGEDEMEALALNALGALRGELPIQEYK
>ADHOFHHJ_04026
MKIFVINPGSTSTKIALFIDEKPVWAAGAHHTADDLSEFHHVNEQYAYRKDFVLRLLAEADIPLDFDAVIARGGLLKPTPGGVYAINEQMKHDLLNARMEHACNLGALIADEIARECHCPAYIADPEVVDELQPAARLTGIPEIERISIFHALNSKAVSRKYAASIGKHYEELNLIVVHLGGGISVGAHCKGRVIDVNNALNGEGPFSPERAGTIPADQLAELCFSGKYTLKQIKKMLNGKGGLTAHLGMNDVVTIARKASEGEEPYKGVLDAMLYTVAKQAGAMYVTLRGQVDAIILTGGIAHSDYCVGILKEQIDYLAPVVLMPGEDEMGSLAYNALGALKGELPLQVYRPE
>IMMLOGPN_03071
MKLLVINPGSTSTKIAVYENEVPCLVRSIRHTVDELSSFSHIIDQFEFRKNLVLKELEANNIPFEFDAIVGRGGLLKPIPGGVYEVNDAMLDDILHAMRTHACNLGCLIASELAALLPGCRAFIADPGVVDELDEIARITGSPLMPRITIWHALNQRAIARRYAAEHHTRYEELDLIVCHLGGGISVGVHHHGKAVDVNNALDGEGPFSPERAGTLPAGQLIDLCCSGRYTKDELKKRISGRAGLTAHLGTTDVPAIVRRIEEGDKHAGLVLDAMIYQIAKSIGAASVVLYGKIDAILLTGGMAHSDYIISRLKERISFLAPVHVYPGEDEMEALALNALGALRGELPIQEYK
>HDMBKJAE_00534
MKILAVNPGSTSTKIAVYEDETPRLVLNIRHSVEELSQFPRIIDQFEFRKHLVLEALEANDIPFKFDAIVGRGGLLKPIPGGVYAVNDAMLDDMLHAMRTHACNLGCLIAHELAAMLPGCPSFIADPGVVDELDDVARITGSPLMPSITIWHALNQRAIARRYAAERSALQPEAPVHYEDLNLIVCHLGGGVSVGVHRHGRAVDVPNALDGFGPFSPERAGTLPAGQLIDLCHSGRYTTEELKKRISGKAGLAAHLGTTDIPAIERRIAEGDTHAALVLDAMIYRIAKEIGGAAVVLYGKVDAILLTGGMAHSEYITSRLQERVSFLAPVHVYPGEDELEALVMNALGALRGELPVQVYR
>LCOOHKPD_01141
MKILAVNPGSTSTKIAVYEDETPRLVLNIRHSVEELSQFPRIIDQFEFRKHLVLEALEANDIPFKFDAIVGRGGLLKPIPGGVYAVNDAMLDDMLHAMRTHACNLGCLIAHELAAMLPGCPSFIADPGVVDELDDVARITGSPLMPSITIWHALNQRAIARRYAAERSALQPEAPVHYEDLNLIVCHLGGGVSVGVHRHGRAVDVPNALDGFGPFSPERAGTLPAGQLIDLCHSGRYTTEELKKRISGKAGLAAHLGTTDIPAIERRIAEGDTHAALVLDAMIYRIAKEIGGAAVVLYGKVDAILLTGGMAHSEYITSRLQERVSFLAPVHVYPGEDELEALVMNALGALRGELPVQVYR
>LGGENKJN_03200
MKIFVINPGSTSTKIALFIDEKPVWAAGAHHTADDLSEFHHVNEQYEYRKNFILRLLAEADIPLDFDAVIARGGLLKPTPGGVYVINEQMKHDLLNARMEHACNLGALIADEIARECHCPAYIADPEVVDELQPVARLTGIPEIERISIFHALNSKAVSRKYAASIGKHYEDLNLIVVHLGGGISVGAHCKGRVIDVNNALNGEGPFSPERAGTIPADQFAELCFSGKYTLKQVKKMLNGKGGLTAHLGMNDVVTIARKASEGEEPFKGVLDAMLYTVAKQVGAMYVTLRGQVDAIILTGGIAHSEYCVWVLREQIDYLAPVVLMPGEDEMGSLAYNALGALKGELPLQVYQPE
>NMEILBLG_04583
MKILAINPGSTSTKIAVYEDTTPLLVRNIRHSVGELSHFPRVIDQFEFRKNLVIEALKENGIPFEFDAIVGRGGLLKPIPGGVYEVNDAMLDDIAHAMRSHACNLGCLIAAELAALLPGCRAFIADPGVVDELDEIARITGSPLMPRITIWHALNQRAIARRYAAELTTASPNHPVRYEDLNLIICHLGGGISVGAHNHGRCIDVNNALDGEGPFSPERAGTLPAGPLIDLCYSHRFRKDELKKRISGHAGLAAHLGTTDIPAIIKSIEGGDTKAELVLNAMIYQVAKSVGAAAVVLYGKVDAILLTGGIAHSEYVISRLKERVSFLAPVHVYPGEDELEALAVNVLGALRGELPIQVYK
>PGLOFDAO_03726
MDIVIEAAVEAAGELLSAGIDAVVDKAVKHKSEYKSEYRRKHTMAIKSLIINPGSTSTKIGVFEDENLLFEETLRHSTEEISKYDTIFEQKDFRKKIITDLLAEKNCDLKSFNVIVGRGGLLKPIPSGTYAVTDDLLEDLKVGVQGQHASNLGGILAREIGDEIGVPSYIVDPVVVDELMPIARYSGLEEIPRGSIFHALNQKAVAKRYAKEAGKPYESLRLVVVHMGGGVSVGAHEDGKVVDVFSAFDGDGAFSPERAGGVPCAALVKMCFSGKYTEKEISAKLIGKGGLNSYLGTNDMREVTKRANEGDAKAAEVKQAFLLQVAKDIGAMACVLNGKVDQIVITGGIAYGEDVVAKLKERCGWIAPVTVYPGEDELLALAQGALRVMNGEEQVKQY
>FFENKKDO_01448
MAIKSLIINPGSTSTKIGVFEDENLLFEETLRHSTEEIAQYASIIDQKDFRKNIILDFLKAKDFDVKSFDMIVGRGGLLKPIPGGTYTVSDELLADLKKGVQGQHASNLGGILAREIGDEIGVPSYIVDPVVVDELEPVARLSGMPELPRRSIFHALNQKAVARRYAKEHGVKYEDLNLIVIHLGGGVSVGAHSQGKVVDVNNILDGEGAFSPERAGTVPVGDLVKMCYSGKYTEKEVYKKICGNGGLNAYLHTNDFRDMQKMAEEGDEYAALVRDAFFYQISKDAGAMAAVLNGKVDQIILTGGIAYAPVTRKMLEEKLGWIAPFTVYPGEDELLALAQGGLRVIRGEEAAKEY
>BPABEELP_00968
MSFQILTINPGSTSTKIAIFEDEKEIFSKTLRHTAEELSPYATVASQFQFRKNIILSELQQAGWDIHGFHAIVGRGGLVKPIESGIYEVNDALAHDLEYPVMGEHASNLGGLIARDIVREMHNGTKAYIADPVVVDELDPIARLSGHPALSRVSIFHALNQKVIARTYAREVGKKYEEMNLIVAHMGGGVSVGAHCCGRVVDVNNALDGDGPFSPERSGGLPTGALVELCFSGKSKAEVKKMLKGNGGVVAYLGTNDMRLVEEKAPVDAEYGMIQDAMCYQIGKEIGAMAAVLKGKVDAILLTGGIAYGKPITDYITRMVGFIAPVKVYPGEDEMRALAMNGLMVLRGEMQAKTYA
>GDGBLBFB_00549
MAYKILIINPGSTSTKIGVYEDETQVMEETLRHSTEEIAKYETIYAQKDFRKEVILNVLKEKNVDLNDIDVVVGRGGLLKPIPGGTYATTPELLEDLKIGKQGQHASNLGGILAHEIAAEINVTSYIVDPVVVDELQDVARLSGHPLFPRISIFHALNQKAVAKRYAKEVGKAYEDLNLIVVHMGGGVSVGAHKNGKVIDVANALDGDGPFSPERSGGLPSGSLMKLCFSGEYTKEEVGKMINGNGGFNAYVGTNDMRDLLKMAENNDEKAQLVMDAFHYQLEKEIGAMAVVLGGKVDQIILTGGIAYSANTQNHMKNAVEWIAPVTIYPGEDELLALAQGALRVMNGEEEAKVY
>IELCCKKP_01492
MKLLVINPGSTSTKIAVYENEVPCLVRSIRHTVDELSSFSHIIDQFEFRKNLVLKELEANNIPFEFDAIVGRGGLLKPIPGGVYEVNDAMLDDILHAMRTHACNLGCLIASELAALLPGCRAFIADPGVVDELDEIARITGSPLMPRITIWHALNQRAIARRYAAEHHTRYEELDLIVCHLGGGISVGVHHHGKAVDVNNALDGEGPFSPERAGTLPAGQLIDLCCSGRYTKDELKKRISGRAGLTAHLGTTDVPAIVRRIEEGDKHAGLVLDAMIYQIAKSIGAASVVLYGKIDAILLTGGMAHSDYIISRLKERISFLAPVHVYPGEDEMEALALNALGALRGELPIQEYK
>DCODGNNI_02571
MKILVINPGSTSTKIAVYENETPLLVRNIKHTVEELSVYPQVIDQFEFRKNLVLQELEANGIPFAFDAVIGRGGLVKPIPGGVYAVNEAMKQDTLHAMRTHACNLGGLIAAELASALPHCRAFIADPGVVDEREEIAHISGSPLLPKITIWHALNQKAIARRFAKEQGSRYEDLDLIICHLGGGISVAVHHHGRAIDSNNALDGEGPFSPERAGTLPAGQLIDLCFSGQLTKDELKKRISGRAGLTAHLGTTDVPAIIQSIEEGDKKAELILDAMIYNVAKAIGASATVLYGKVDAILLTGGIAYSDYIISRLKKRISFLAPIYVYPGEGEMESLAYNALGALRGELPVQIYK
>CECKMGGA_02141
MKILAVNPGSTSTKIAVYEDETPRLVLNIRHSVEELSQFPRIIDQFEFRKHLVLEALEANDIPFKFDAIVGRGGLLKPIPGGVYAVNDAMLDDMLHAMRTHACNLGCLIAHELAAMLPGCPSFIADPGVVDELDDVARITGSPLMPSITIWHALNQRAIARRYAAERSALQPEAPVHYEDLNLIVCHLGGGVSVGVHRHGRAVDVPNALDGFGPFSPERAGTLPAGQLIDLCHSGRYTTEELKKRISGKAGLAAHLGTTDIPAIERRIAEGDTHAALVLDAMIYRIAKEIGGAAVVLYGKVDAILLTGGMAHSEYITSRLQERVSFLAPVHVYPGEDELEALVMNALGALRGELPVQVYR
>PKCIOENL_03057
MKIFVINPGSTSTKIALFIDEKPVWAAGAHHTADDLSEFHHVNEQYAYRKDFVLRLLAEADIPLDFDAVIARGGLLKPTPGGVYAINEQMKHDLLNARMEHACNLGALIADEIARECHCPAYIADPEVVDELQPAARLTGIPEIERISIFHALNSKAVSRKYAASIGKHYEELNLIVVHLGGGISVGAHCKGRVIDVNNALNGEGPFSPERAGTIPADQLAELCFSGKYTLKQIKKMLNGKGGLTAHLGMNDVVTIARKASEGEEPYKGVLDAMLYTVAKQAGAMYVTLRGQVDAIILTGGIAHSDYCVGILKEQIDYLAPVVLMPGEDEMGSLAYNALGALKGELPLQVYRPE
>OBFFFKNE_02189
MSYKILIINPGSTSTKIGVYEDETQLMEETLRHSTEEIAKYDTIYDQKDFRKGVILDVLKEKNVDLNDIDVVVGRGGLLKPIPGGTYATTPELLEDLKVGKQGQHASNLGGILASEIAAEINVPSYIVDPVVVDELADVARLSGHPLFPRTSIFHALNQKAVAKRYAKEVGKNYEDLNLIVVHMGGGVSVGAHKNGKVVDVANALDGDGPFSPERSGGLPTGALVKACFSGKYTQAEVGKMLNGNGGFNAYVGSNDMRDLIKMIEEGDKKAEAVVDAFHYQLCKEIGAMSVVLGGKVDQIILTGGIAYSAKTQADMKNAVEWIAPVTVYPGEDELLALAQGALRVMNGEEEAKVY
>MMGJKFFF_01191
MSYKILIINPGSTSTKIGVFEDETLLFEETLRHTTEELAGFNMIVDQKDFRKKVILDVLAEKNFDIKTLDVCVGRGGMLKPIPGGTYAVSDDLLEDLKIGKQGQHASNLGGILAREIGDELGVPSYIVDPVVVDELMPSSRLSGVPELPRISVFHALNQKAVAKRYAKEVGKKYTDLNLIVVHMGGGVSVGAHDHGKVVDVYNALDGDGAFSPERAGGVPSGALVKMCFSGEYTQAEVMKKLVGKGGFNAYIGSNDARDLEKLVNEGDEHAKLVQDAFYQQVAKDIGGMATVLRGKVDQIILTGGIAYSKHTCEELEKRAGFIAPFTVYAGEDELLALAQGALRVMNGEEEPMKY
>BDHLENDB_02024
MKILVINPGSTSTKIAVYENETPLFISNIKHSVEELSAFPEVIDQFEFRKNLVLQELENNKIPFSFDAIIGRGGLVKPIPGGVYEVNDAMKRDTVHAMRTHACNLGGLIASELAATLPDCPAFIADPGVVDELEDIARITGSPLMPKITIWHALNQKAIARRFAKEQGTQYEDLDLIICHLGGGISVAVHHHGRAIDANNALDGEGPFSPERAGTLPAGQLIDLCFSGQHTKDELKKRISGRAGLTAHLGTTDVPAIIQSIEEGDKKAELILDAMIYNVAKAIGASATVLCGKVDAILLTGGIAYSDYVVSRLKKRISFLAPIYVYPGENEMESLAFNAIGALKGELPIQVYK
>OFHINDLI_01749
MKIFVINPGSTSTKIALFIDEKPVWVAGAHHTADDLSEFHHVNEQYEYRKNFILRLLAEADIPLDFDAVIARGGLLKPTPGGVYVINEQMKHDLLNARMEHACNLGALIADEIARECHCPAYIADPEVVDELQPVARLTGIPEIERISIFHALNSKAVSRKYAASIGKHYEDLNLIVVHLGGGISVGAHCKGRVIDVNNALNGEGPFSPERAGTIPADQFAELCFSGKYTLKQVKKMLNGKGGLTAHLGMNDVVTIARKASEGEEPYKGVLDAMLYTVAKQVGAMYVTLRGQVDAIILTGGIAHSDYCVGILKEQIDYLGPVVLMPGEDEMGSLAYNALGALKGELPLQVYRPE
>IJBKKICL_00512
MQVQEKRILVINPGSTSTKIGVFHDDRSIFEKSIRHDEAELQQYQTIIDQYSFRKQAILETLHEQGINISKLDAVCARGGLLRPIEGGTYEVNDAMIVDLKNGYAGQHASNLGGIIAREIADGLNIPAFIVDPVVVDEMAPIAKISGTPAIERRSIFHALNQKAVARKAAWQFGKRYEDMKMIITHMGGGITIGVHCRGRVIDVNNGLHGEGPLSPERAGTIPAGDLIDMCFSGEYTKDELMKMLVGGGGLAGYLGTTDAVKVEKMIKEGDQKAALIYEAMAYQIAKEIGAASAVLKGEVDVIILTGGLAYGKSFISSIRQYIDWISDVVVFPGENELQALAEGAFRVLNGEEEAKQYPNQRRESHGN
>GCOFFEPL_04760
MRILAINPGSTSTKIAVYEDTTPLLVRNIRHSVGELSHFPRVIDQFEFRKNLVIEALKENGIPFEFDAIVGRGGLLKPIPGGVYEVNDAMLDDIAHAMRSHACNLGCLIASELATLLPGCRAFIADPGVVDELDEIARITGSPLMPRITIWHALNQRAIARRYAAELTATSPEHPVRYEDLNLIICHLGGGISVGAHHYGRAIDVNNALDGEGPFSPERAGTLPAGQLIDLCYSHRFRKDELKKRISGHAGLAAHLGTTDIPAIIKSIEDGDEKAELVLNAMIYQVAKSIGAAAVALFGKIDAILLTGGIAHSEYVISRLKERVSFLAPVHVYPGEDELEALAVNVLGALRGELPIQVYK
>FIFMJJGD_02275
MKILVINPGSTSTKLAVYENENPIWRESIAHPSKELADFHHINEQYEYRRKCVHDTLEKAGIPLVFDAVIARGGLLKPTPGGVYQINERIKHDLWHADMEHASNLAAWIADEIAHCAGCPSYLADPVVTDELRDLARISGIPELPRISIFHALNSRAVSRSYAARIGRKYEELNLIVAHLGGGISVSAHHYGKVVDVNNALNGEGPFSPERAGTLPARQLVDMCFSGKYTYAEIRKMINGRGGLVAHLGTTDVQSIIRWAHAGAEKHKLVLDAMLYTVAKQVGAMHIALHGQTDAVILTGGIAFNDYCIQGLREWLEGLAPIVVIPGEDEMGALAMNALGVLRGELALQEYAPETSSD
>DKIKHIIB_01474
MKILAVNPGSTSTKIAVYEDETPRLVLNIRHSVEELSQFPRIIDQFEFRKHLVLEALEANDIPFKFDAIVGRGGLLKPIPGGVYAVNDAMLDDMLHAMRTHACNLGCLIAHELAAMLPGCPSFIADPGVVDELDDVARITGSPLMPSITIWHALNQRAIARRYAAERSALQPEAPVHYEDLNLIVCHLGGGVSVGVHRHGRAVDVPNALDGFGPFSPERAGTLPAGQLIDLCHSGRYTTEELKKRISGKAGLAAHLGTTDIPAIERRIAEGDTHAALVLDAMIYRIAKEIGGAAVVLYGKVDAILLTGGMAHSEYITSRLQERVSFLAPVHVYPGEDELEALVMNALGALRGELPVQVYR
>MIHLPIAK_02261
MKIFVINPGSTSTKIALFIDEKPVWAAGAHHTADDLSEFHHVNEQYAYRKDFVLRLLAEADIPLDFDAVIARGGLLKPTPGGVYAINEQMKHDLLNARMEHACNLGALIADEIARECHCPAYIADPEVVDELQPAARLTGIPEIERISIFHALNSKAVSRKYAASIGKHYEELNLIVVHLGGGISVGAHCKGRVIDVNNALNGEGPFSPERAGTIPADQLAELCFSGKYTLKQIKKMLNGKGGLTAHLGMNDVVTIARKASEGEEPYKGVLDAMLYTVAKQAGAMYVTLRGQVDAIILTGGIAHSDYCVGILKEQIDYLAPVVLMPGEDEMGSLAYNALGALKGELPLQVYRPE
>OHHNEMOP_02244
MKILVINPGSTSTKLAVYENENPIWRESIAHPSKELADFHHINEQYEYRRKCVHDTLEKAGIPLVFDAVIARGGLLKPTPGGVYQINERIKHDLWHADMEHASNLAAWIADEIAHCAGCPSYLADPVVTDELRDLARISGIPELPRISIFHALNSRAVSRSYAARIGRKYEELNLIVAHLGGGISVSAHHYGKVVDVNNALNGEGPFSPERAGTLPARQLVDMCFSGKYTYAEIRKMINGRGGLVAHLGTTDVQSIIRWAHAGAEKHKLVLDAMLYTVAKQVGAMHIALHGQTDAVILTGGIAFNDYCIQGLREWLEGLAPIVVIPGEDEMGALAMNALGVLRGELALQEYAPETSSD
>FBGLCLFL_03300
MKILVINPGSTSTKIAVYENETPLFISNIKHSVEELSAFPEVIDQFEFRKNLVLQELENNKIPFSFDAIIGRGGLVKPIPGGVYEVNDAMKRDTVHAMRTHACNLGGLIASELAATLPDCPAFIADPGVVDELEDIARITGSPLMPKITIWHALNQKAIARRFAKEQGTQYEDLDLIICHLGGGISVAVHHHGRAIDANNALDGEGPFSPERAGTLPAGQLIDLCFSGQHTKDELKKRISGRAGLTAHLGTTDVPAIIQSIEEGDKKAELILDAMIYNVAKAIGASATVLCGKVDAILLTGGIAYSDYVVSRLKKRISFLAPIYVYPGENEMESLAFNAIGALKGELPIQVYK
>PACOMJFE_02199
MKIFVINPGSTSTKIALFIDEKPVWAAGAHHTADDLSEFHHVNEQYAYRKDFVLRLLAEADIPLDFDAVIARGGLLKPTPGGVYAINEQMKHDLLNARMEHACNLGALIADEIARECHCPAYIADPEVVDELQPAARLTGIPEIERISIFHALNSKAVSRKYAASIGKHYEELNLIVVHLGGGISVGAHCKGRVIDVNNALNGEGPFSPERAGTIPADQLAELCFSGKYTLKQIKKMLNGKGGLTAHLGMNDVVTIARKASEGEEPYKGVLDAMLYTVAKQAGAMYVTLRGQVDAIILTGGIAHSDYCVGILKEQIDYLAPVVLMPGEDEMGSLAYNALGALKGELPLQVYRPE
>ECPOFPGB_02009
MKLLVINPGSTSTKIAVYENEVPRLVRSIRHTVDELSSFSHIIDQFEFRKNLVQKELEANNIPFEFDAIVGRGGLLKPIPGGVYEVNDAMLDDILHAMRTHACNLGCLIASELAALLPGCRAFIADPGVVDELDEIARITGSPLMPRITIWHALNQRAIARRYAAEHHTRYEELDLIVCHLGGGISVGVHHHGKAVDVNNALDGEGPFSPERAGTLPAGQLIDLCCSGRYTKDELKKRISGRAGLTAHLGTTDVPAIVRRIEEGDKHAGLVLDAMIYQIAKSIGAASVVLYGKIDAILLTGGMAHSDYIISRLKERISFLAPIHVYPGEDEMEALALNALGALRGELPIREYK
>EKPKDHEI_03088
MWAAGAHHTADDLSEFHHVNEQYAYRKDFVLRLLAEADIPLDFDAVIARGGLLKPTPGGVYAINEQMKHDLLNARMEHACNLGALIADEIARECHCPAYIADPEVVDELQPAARLTGIPEIERISIFHALNSKAVSRKYAASIGKHYEELNLIVVHLGGGISVGAHCKGRVIDVNNALNGEGPFSPERAGTIPADQLAELCFSGKYTLKQIKKMLNGKGGLTAHLGMNDVVTIARKASEGEEPYKGVLDAMLYTVAKQAGAMYVTLRGQVDAIILTGGIAHSDYCVGILKEQIDYLAPVVLMPGEDEMGSLAYNALGALKGELPLQVYRPE
>BEKEINAL_03166
MKIFVINPGSTSTKIALFIDEKPVWAAGAHHTADDLSEFHHVNEQYAYRKDFVLRLLAEADIPLDFDAVIARGGLLKPTPGGVYAINEQMKHDLLNARMEHACNLGALIADEIARECHCPAYIADPEVVDELQPAARLTGIPEIERISIFHALNSKAVSRKYAASIGKHYEELNLIVVHLGGGISVGAHCKGRVIDVNNALNGEGPFSPERAGTIPADQLAELCFSGKYTLKQIKKMLNGKGGLTAHLGMNDVVTIARKASEGEEPYKGVLDAMLYTVAKQAGAMYVTLRGQVDAIILTGGIAHSDYCVGILKEQIDYLAPVVLMPGEDEMGSLAYNALGALKGELPLQVYRPE
>DMHNMOEF_02811
MKILVINPGSTSTKIAVYENETPLFVSNIKHSVEELSAFPEVIDQFEFRKNLVLQELENNKIPFSFDAIIGRGGLVKPIPGGVYEVNEAMKRDTVHAMRTHACNLGGLIASKLASTLPNCPAFIADPGVVDELEDIARITGSPLMPKITIWHALNQKAIARRFAKEQGTQYENLDLIICHLGGGISVAVHHHGRAIDANNALDGEGPFSPERAGTLPAGQLIDLCFSGQLTKDELKKRISGRAGLTAHLGTTDVPAIIQSIEKGDKKAELILDAMIYNVAKAIGASATVLCGKIDAILLTGGIAYSEYVISRLKKRISFLAPIYVYPGENEMESLAFNAIGALKGELPIQIYK
>JIHFOKKI_02193
MNKTYRILVINPGSTSTKLSMFENETCLFTEDVFHDSSVLKRFPTINDQLNYRMEVVDKFLKDGNIDLAGVDAIVGRGGGCYSVEGGIYKIDDRLIQDTKAAKGGLYHSSMLGVQMADVLHKKYGGIMIMMNPPIVDELCDLARVTGVDGVYRRAVCHALNLKETARRHAISLGKKYEDCNFIVCHIDGGISITAHKKGKMIDGNDAGGGEGPFTPTRMGTMAVTDITRYFWNRTPAEMKSLCSQTGGLSSYFGTSNSDTIHKMVEEGDKKAARVWNAMIYQVIKYIGSMSTVLQGKVDGIVLTGGLLRFPEVEEKIRESCGWIAPVTSYPGEFEQEAMAFGALRVLRGEEEAKIYPGKPVWDGFKD
>LDOJAPPL_02494
MKKIFVINPGCTSTKVAVYEDEHAVWTSDGLHPQEEVDKYATEMEQYEYRKNFILKLLEEAGIPLEFDAVIGRGGLLKPLHGGVYAINEQMKQDLINAKHKHVCNLGSILADDIAQMCHCPAYMADPVVVDEFMTRARYTGLPFMKRESIFHALNAKAASRRYARSIGRKYEEMNLVVAHLGGGICVSAHHEGKVIDVNNALNGEGPIAPERAGTLPADQLVRLCFSGKHTQAEIMKMLAGNGGCQALLGMKDMKEISRRAEAGEEPFHEVLEAMLYTVSKQIGAMAVALWGKADAIILTGGIAYSKYCVEEIKKQVDFLAPVIVMPGEGEMESLAFNALGALNGELPVHEYR
>BAKLKPFE_01981
MSYKSLIINPGSTSTKIGVFEDETLLFEETLRHSTEEIAQYDSIVAQKDFRKDVIAKVLAENNFDIKTLDVVVGRGGLLKPIPGGTYTVTDELVKDLVEAKRGEHASNLGGILAKDFADELGIPAYIVDPVVVDELQDVARLSGHPELPRTSIFHALNQKAVAKRYAKEVGKKYEDLNLIVVHMGGGVSVGAHTGGKVVDVFNALDGDGAFSPERAGGVPNGELVRLCYSGKYTEKEMIKQLVGKAGFNAYCGSNDARDIEAMAKNGDKHAQLVFDAFLYQVSKDIGAQAAVLSGKVDQIILTGGIAYGKYATEEITKRVKFIAPVTVYGGEDELLALAQGALRVLNGEEEAKVY
>BONKEBNA_00972
MKILVINPGSTSTKIAVYENETPLLVRNIKHTVEELSVYPQVIDQFEFRKNLVLQELEANGIPFAFDAVIGRGGLVKPIPGGVYAVNEAMKQDTLHAMRTHACNLGGLIAAELAASLPDCPAFIADPGVVDELEDVARISGSPLMPKITIWHALNQKAIARRFAKEQGTKYEELDLIICHLGGGISIAVHQHGKAIDANNALDGEGPFSPERAGTLPAGQLIDICYSGQFTKDELKKRISGRAGLTAHLALPMFPPLSKP
>BONKEBNA_00973
MIYNVAKAIGGAATVLCGKVDAILLTGGIAYSDYIISRLKKRISFLAPIHVYPGEGEMESLAFNALGALRGELPVQIYK
>GPHJPNFA_02396
MKILVINPGSTSTKIAVYENETPLFVSNIKHSVEELSAFPEVIDQFEFRKNLVLQELENNKIPFSFDAIIGRGGLVKPIPGGVYEVNEAMKRDTVHAMRTHACNLGGLIASELASTLPDCPAFIADPGVVDELEDIARITGSPLMSKITIWHALNQKAIARRFAKEQGTQYENLDLIICHLGGGISVAVHHHGRAIDANNALDGEGPFSPERAGTLPAGQLIDLCFSGQLTKDELKKRISGRAGLTAHLGTTDIPAIIQSIEEGDKKAELILDAMIYNVAKAIGASATVLCGKIDAILLTGGIAYSDYVISRLKKRISFLAPIYVYPGENEMESLAFNAIGALKGELPIQIYK
>AEANBAFL_04338
MKILVINPGSTSTKIAVYENETPLFISNIKHSVEELSAFPEVIDQFEFRKNLVLQELENNKIPFSFDAIIGRGGLVKPIPGGVYEVNDAMKRDTVHAMRTHACNLGGLIASELAATLPDCPAFIADPGVVDELEDIARITGSPLMPKITIWHALNQKAIARRFAKEQGTQYEELDLIICHLGGGISVAVHHHGRAIDANNALDGEGPFSPERAGTLPAGQLIDLCFSGQHTKDELKKRISGRAGLTAHLGTTDVPAIIQSIEEGDKKAELILDAMIYNVAKAIGASATVLCGKVDAILLTGGIAYSDYVVSRLKKRISFLAPIYVYPGENEMESLAFNAIGALKGELPIQVYK
>PDIKKAOA_01390
MDIVIEAAVEAAGELLSAGIDAVVDKAVKHKSEYKSEYRRKHTMAIKSLIINPGSTSTKIGVFEDENLLFEETLRHSTERSPNTILFSNRRISVRRSLPICWQRRTAI
>PDIKKAOA_01391
MIVGRGGLLKPIPSGTYAVTDDLLEDLKVGVQGQHASNLGGILAREIGDEIGVPSYIVDPVVVDELMPIARYSGLEEIPRGSIFHALNQKAVAKRYAKEAGKPYESLRLVVVHMGGGVSVGAHEDGKVVDVFSAFDGDGAFSPERAGGVPCAALVKMCFSGKYTEKEISAKLIGKGGLNSYLGTNDMREVTKRANEGDAKAAEVKQAFLLQVAKDIGAMACVLNGKVDQIVITGGIAYGEDVVAKLKERCGWIAPVTVYPGEDELLALAQGALRVMNGEEQVKQY
>JDAEAHPI_01489
MKIFVINPGSTSTKIALFIDEKPVWAAGAHHTADDLSEFHHVNEQYAYRKDFVLRLLAEADIPLDFDAVIARGGLLKPTPGGVYAINEQMKHDLLNARMEHACNLGALIADEIARECHCPAYIADPEVVDELQPAARLTGIPEIERISIFHALNSKAVSRKYAASIGKHYEELNLIVVHLGGGISVGAHCKGRVIDVNNALNGEGPFSPERAGTIPADQLAELCFSGKYTLKQIKKMLNGKGGLTAHLGMNDVVTIARKASEGEEPYKGVLDAMLYTVAKQAGAMYVTLRGQVDAIILTGGIAHSDYCVGILKEQIDYLAPVVLMPGEDEMGSLAYNALGALKGELPLQVYRPE
>MEPDEEON_04192
MDKLNINSTPSSVKNGRGERLLVINPGSTSTKIAVYENETPLLVRNIRHTVEELSAFPRVIDQFEFRKSLVIRELEVNDIPFRFDAVIGRGGLVKPIPGGVYEVNEAMKRDTLHAMRTHACNLGGLIADELAAALPGCRAFIADPGVVDELEEVARITGSPLMPRITIWHALNQKAIARRYAAEHGTRYEDLDLIVCHLGGGISVAVHRHGRAVDANNALDGEGPFSPERAGTLPAGQLIDLCFSGKFTKDELKKRISGRAGLTAHLGTTDIPAIIQSIEAGDDHARLVLDAMIYNVAKSIGAASTVLCGKVDAILLTGGIAYSDYVISRLRERISFLAPVFVYPGEDEMEALALNALGALRGELPVQVYQ
>IGGMMPEI_02737
MKILVINPGSTSTKIAVYENETPLLVRNISHTVEELSVYSQVVDQFEFRKNLVLQELEANKIPFDFDAVIGRGGLVKPIPGGVYEVNEAMKRDTVHAMRTHACNLGGLIADKLASSLPNCRAFIADPGVVDELEDIARITGSPLMPKITIWHALNQKAIARRFAREQGTQYEDLDLIICHLGGGISIAVHRHGRAIDANNALDGEGPFSPERAGTLPAGQLIDLCFSGQFTKDELKKRISGRAGLTAHLGTTDVPVIIKSIEEGDKKAELVLDAMIYNVAKAIGGAATVLCGKIDAILLTGGIAYSDYVISRLKKRISFLAPIHIYPGENEMESLAFNALGALKGELPIQIYK
>DMMDALCM_01040
MDIVIEAAVEAAGELLSAGIDAVVDKAVKHKSEYKSEYRRKHTMAIKSLIINPGSTSTKIGVFEDENLLFEETLRHSTERSPNTILFSNRRISVRRSLPICWQRRTAI
>DMMDALCM_01041
MIVGRGGLLKPIPSGTYAVTDDLLEDLKVGVQGQHASNLGGILAREIGDEIGVPSYIVDPVVVDELMPIARYSGLEEIPRGSIFHALNQKAVAKRYAKEAGKPYESLRLVVVHMGGGVSVGAHEDGKVVDVFSAFDGDGAFSPERAGGVPCAALVKMCFSGKYTEKEISAKLIGKGGLNSYLGTNDMREVTKRANEGDAKAAEVKQAFLLQVAKDIGAMACVLNGKVDQIVITGGIAYGEDVVAKLKERCGWIAPVTVYPGEDELLALAQGALRVMNGEEQVKQY
>BCDNMFJL_00806
MKQYGILAINPGSTSTKIAVYLDETEAMSRTIRHSAEELRPFARVTDQFGFRRDLILKVLEEEGIALDSLSAVIGRGGLVKPIASGVYEVNDALRRDLIHAPQGEHASNLGGLLAVEIASRVPDAKAYIADPVVVDELDDVARVCGHALFRRVSIFHALNQKAVSRIYAARVGRKYDELNLIVAHLGGGISVGAHRGGRVIDVNNALDGDGAFSPERSGTLPAGQLVKLCFSGQYTEAQIRRMLCGSGGLVSLEGSNSVQELLERAKQGDRACERIIYAMAYNVAKEIGAMAAVLGGRVDAILITGGIAYSGTVCDAIRERVSFIAPVEVIPGEDEMGALAENALRVLRGEEMPKKYE
>HCKALGKO_00945
MGEGGFRVLAIDPGSTSTKIGVYQDEHCLLERNIRHDEAQLRALTPENGDMLPQKGMRKALILEALREAGISPATLHAVAGRASRLPPMPSGTYLANDDMLADTPSPLLHPAQLGAVLALEIGGEQGIPGFFVDPTVVDEMSEEAHFTGIAGLRRTCIFHALNQKAVARRYAAGRGKRYEDCRLIVAHLGGGISVGAHRCGRVVDVTSPSNGEGPACPTRSGDVPAVPLIRMCFDGKHTERELIGLFSGSGGMLAHLGTSDLRECERRMDEGDRAAARFFCGMAHQIAKAIGAMAAALGGPPEAVLLTGGMARSERLVNRLQEQVGFLAPVLCYPGEDELLALAQGALRVLRGEERAIPYQSGKGE
>FDKGLFIO_02118
MKILAVNPGSTSTKIAVYEDETPRLVLNIRHSVEELSQFPRIIDQFEFRKHLVLEALEANDIPFKFDAIVGRGGLLKPIPGGVYAVNDAMLDDMLHAMRTHACNLGCLIAHELAAMLPGCPSFIADPGVVDELDDVARITGSPLMPSITIWHALNQRAIARRYAAERSALQPEAPVHYEDLNLIVCHLGGGVSVGVHRHGRAVDVPNALDGFGPFSPERAGTLPAGQLIDLCHSGRYTTEELKKRISGKAGLAAHLGTTDIPAIERRIAEGDTHAALVLDAMIYRIAKEIGGAAVVLYGKVDAILLTGGMAHSEYITSRLQERVSFLAPVHVYPGEDELEALVMNALGALRGELPVQVYR
>FAKHAGHK_00330
MKLLIINPGGTSTKIAVFEDEEQVLKKNIIHTQEELSGFSHVFDQFGYRKGLILKTLEEEGVDIHELSGVAGRGGLMNPIPGGTYRVNERMLEDLEHAVHGEHPSNLGAALARSIGDQIGVPSFVVDPVSVDELMPKARISGISDLERPSWFHALNHKAVARWAAERIGKKYEESSLIIAHLGSGNSVVAHKNGQMIDGSGGRTNGPFSPERSGGLPTYPLVELCYSGKYTREEMVAKISSTGGMYDYLGTKDAGEVEGRMGLGDETAKLVYEAFVYMVAKEICSYAAVFEGKVDCIVLTGGIAHSRYVTDEIRRMAGFLAPVEVVAGEFEMTALALGALRVLKGEEEPREYE
>FAKHAGHK_03651
MKPYKVLTINPGSTSTKVALFQGEECLYSQTVSHEAKELEQYASMSEQLPYRRDTVLTLLKEAGIGLEEVDVFVGRGGGLIAMEGGTYGVTDLMLEHARTCANGVIHPAALGSQLAHEFAQAYGAKAMVVNPPDVDELQELARMTGIRGVHRIIHLHALNLKETAIRHSKNVMRKPYGECSYVVCHIGGGISISAHEKGRMIDGYDIVGGEGPMAPTRCGSISVANLLEYMKMNQAGLEDVKKLCTRTGGFVNHMGISDAIELTERAKAGDRYAGLLWDSMIYQIEKCIGAMAAVLHGQVDGILLGGGMVHNQDLVKQITDACSFIAPVTAYPGEFEMEAMAAGAIRVLEGEEELKTYTGTPVWDGFDWE
>FAKHAGHK_03765
MHMRIYKIAVINLGSTSTKIAYYENENCLFKDNIVHTARALEGFSTIWEQFEFRKQAIEAYLKEKGILISGLDAVVTRGGHTEPIVGGVYRITRKMLEQSASEKYGNHATDLGLKLAYEFSAQGPQAFTVDPPTTDEFEALARYSGLPQIKRRSSFHVLNHRAAGRQYAKDSGKDYRDLNLVVIHMGGGISIAAHKKGRLVDANNAIDGDGPFSTNRCCSVPIGDLIKMCYSGTYTYPEIRRLINGNAGLMAYVGENDVKTVEERAAAGDQACGEALDAMCYQIAKEVGAAATVLMGEVDAIVFTGGIAHSKRIVDSVSRRVSFIAPIAVYPGEYEMQSLGLNTLAALRGEEEIKELNE
>IIDDDEJL_00584
MDYRILVINPGSTSTKVAVYLERDQQWVESISHTQEELAPFADIYSQMDFRADLVKECCGEHGERIEDFDAVVGRGGLLPPVHTGAYEVNKYMLDCLKYRPQLHHASNLGAPIAYRIAQKANCKAYIYDAVAVDEMEEIYRITGIKDIFRIGRGHNLNMRAAVLNLCEQKVIDYKDHNILSVHLGGGISVGLFAHGRLVDMISDDEGPFSPERAGGLPGYSLIDYCYDVYENKDDMMKQMQRKGGLVSHFGTADSREVERLVLAGDEHAKLVYDAMALNIAKNIAKLSVDVNGKIDYIVLTGGIAYSSYITKAVKERVEFIAPVEVIPGEKEMDSLANGALRVLTGLETARILVEEEYSNV
>IIDDDEJL_03598
MEIKDILVINPGSTTTKIAVYTNQNKDVLFEETIVHDENKILSFPNVASQREYRREMILQMLQEDGYDLSNLSAVVGRGGMVYDLAGGGYKVNKKLCDKLASSTIPQHASSLGGILAYMIAEPLNLPAYIYDSTMGCDLLDVVKLTGIAGAEKYGATHLLNSRAQAIKYAASVGRDYRDMQLIVCHMGGGITANAWRDGKVIDTAAYDDGPMAPERSGGVPLLLFKKLCFDGRHTEKDMEDLISGKGGLYSYLGTKDCLEVEKRIESGDEYAKLVYEAMALQVAKSVAGLSCVLKGKVDVIILTGGIARSKMLTDMIAEYCGHIGKIEVMAGEGEMEALAGGALRMLQGEEIAKEY
>IIDDDEJL_03721
MAEYILVINPGSTSTKVAIYDGEKALDVTSIDHPAEDLKGFKEINDQLDFRKAAVLDYLKEQNLTLTDLAAIAARGGIVGQLDSGAYLIDEVFAEASRTSTIPHPANLSPIIAYELAEQAGTGIHGYVYDAVCGCGVPDPIFTYTGVPEIKKPFLTHVLNSRAVSIEQARRDGVNLEDTTYIVCHLGGGVTSNLIKGGKVVEFVGDDEGGFSPERSGGVPCRELVKFCFRSGLTEKEVQKKLKGQGGLIAYLGVNDLREAEKLAESDPQAKTIIDAMIMQLSTDIGSLAPIVCGKVDKIILTGGMAHSDYLTKEMKKRVAFIAPVKVIPGTFEMEALAKGIHRVITGQEKAHILE
>AKMBFAJP_01786
MKILAVNPGSTSTKIAVYEDETPRLVLNIRHSVEELSQFPRIIDQFEFRKHLVLEALEANDIPFKFDAIVGRGGLLKPIPGGVYAVNDAMLDDMLHAMRTHACNLGCLIAHELAAMLPGCPSFIADPGVVDELDDVARITGSPLMPSITIWHALNQRAIARRYAAERSALQPEAPVHYEDLNLIVCHLGGGVSVGVHRHGRAVDVPNALDGFGPFSPERAGTLPAGQLIDLCHSGRYTTEELKKRISGKAGLAAHLGTTDIPAIERRIAEGDTHAALVLDAMIYRIAKEIGGAAVVLYGKVDAILLTGGMAHSEYITSRLQERVSFLAPVHVYPGEDELEALVMNALGALRGELPVQVYR
>BFPNHHKH_03427
MKIFVINPGSTSTKIALFIDEKPVWAAGAHHTADDLSEFHHVNEQYAYRKDFVLRLLAEADIPLDFDAVIARGGLLKPTPGGVYAINEQMKHDLLNARMEHACNLGALIADEIARECHCPAYIADPEVVDELQPAARLTGIPEIERISIFHALNSKAVSRKYAASIGKHYEELNLIVVHLGGGISVGAHCKGRVIDVNNALNGEGPFSPERAGTIPADQLAELCFSGKYTLKQIKKMLNGKGGLTAHLGMNDVVTIARKASEGEEPYKGVLDAMLYTVAKQAGSMYVTLRGQVDAIILTGGIAHSDYCVGILKEQIDYLAPVVLMPGEDEMGSLAYNALGALKGELPLQVYRPE
>OJOPLHKN_01485
MKILVINPGSTSTKIAVYENETPLLVRNIKHTVEELSVYPQVIDQFEFRKNLVLQELEANGIPFAFDAVIGRGGLVKPIPGGVYAVNEAMKQDTLHAMRTHACNLGGLIAAELAASLPDCPAFIADPGVVDELEDVARISGSPLMPKITIWHALNQKAIARRFAKEQGTKYEELDLIICHLGGGISIAVHQHGKAIDANNALDGEGPFSPERAGTLPAGQLIDICYSGQFTKDELKKRISGRAGLTAHLGTTDVPAIIKAIEEGDKKAELILDAMIYNVAKAIGGAATVLYGKVDAILLTGGIAYSDYIISRLKKRISFLAPIHVYPGEGEMESLAFNALGALRGELPVQIYK
>FNJLKHIA_01150
MKILVINPGSTSTKLAVYENENPIWRESIAHPSKELAGFHHINEQYEYRRKCVHDTLEKAGIPLVFDAVIARGGLLKPTPGGVYQINERIKHDLWHADMEHASNLAAWIADEIAHCAGCPSYLADPVVTDELRDLARISGIPELPRISIFHALNSRAVSRSYAARIGRKYEELNLIVAHLGGGISVSAHHYGKVVDVNNALNGEGPFSPERAGTLPARQLVDMCFSGKYTYAEIRKMINGRGGLVAHLGTTDVQSIIRWAHAGAEKHKLVLDAMLYTVAKQVGAMHIALHGQTDAVILTGGIAFNDYCIQGLREWLEGLAPIVVIPGEDEMGALAMNALGVLRGELTLQEYAPETTSD
>EGKKGKOE_00525
MKLLVINPGSTSTKIAVYENDVPRLVRNIRHTVDELSAFSHIIDQFEFRKNLVLKELETNNIPFEFDAIVGRGGLLKPIPGGVYEVNDAMLDDILHAMRTHACNLGCLIASELAALLPGCRAFIADPGVVDELDGIARITGSPLMPRITIWHALNQRAIARRYAAEHNTHYEDLDLIVCHLGGGISVGVHHHGKAIDVNNALDGEGPFSPERAGTLPAGQLIDLCCSGRYTKDELKKRISGRAGLTAHLGTTDVPAIVRRIEEGDKHAELVLNAMIYQIAKSIGAASVALYGEIDAILLTGGMAHSDYIISRLKERISFLAPVHVYPGEDEMEALALNALGALRGELPIQEYK
>PAAIIFIH_01455
MKILVINPGSTSTKIAVYENDTPRLVRNIRHTVDELSSFSHIIDQFEFRKNLVLKELEADNIPFEFDAIVGRGGLLKPIPGGVYEVNDAMLDDILHAMRTHACNLGCLIASELAALLPGCRAFIADPGVVDELDEIARITGSPLMPRITIWHALNQRAIARRYAAAQHVRYEDLDLIVCHLGGGISVGVHHHGKAVDVNNALDGEGPFSPERAGTLPAGQLIDLCCSGRYTKDELKKRISGRAGLTAHLGTTDVPAIVRRIEEGDRHAGLVLDAMIYQIAKSIGAASVVLYGKIDAILLTGGMAHSDYIISRLKERISFLAPVHVYPGEDEMEALALNVLGALRGELPIQVYK
>ONKPMNJD_04350
MHIQEKRILVINPGSTSTKIGVFHDDRSIFEKAIRHDGAKLQQYETIIDQYSFRKQAVLETLHEQGINISKLNAVCARGGLLRPIEGGTYEVNDAMIEDLKNGYAGQHASNLGGIIAREIADGLNIPAFIVDPVVVDEMSDIAKISGTPAIERRSIFHALNQKAVARKAAWQFGKRYEDMKMIITHMGGGITTGVHCKGRVIDVNNGLHGEGPLSPERAGTIPAGDLIDLCFSGEYTRDELMKLLIGGGGLAGYLGTSDAVKVEKMIREGDQKAALIYEAMAYQIAKEIGAASAVLKGEVDVIILTGGLAYGKTFISSIRKYIDWISDVIVYPGENELQALAEGAFRVLNGEEEAKQYPNPNR
>FONGECLK_01471
MKIFVINPGSTSTKIALFIDEKPVWAAGAHHTADDLSEFHHVNEQYAYRKDFVLRLLAEADIPLDFDAVIARGGLLKPTPGGVYAINEQMKHDLLNARMEHACNLGALIADEIARECHCPAYIADPEVVDELQPAARLTGIPEIERISIFHALNSKAVSRKYAASIGKHYEELNLIVVHLGGGISVGAHCKGRVIDVNNALNGEGPFSPERAGTIPADQLAELCFSGKYTLKQIKKMLNGKGGLTAHLGMNDVVTIARKASEGEEPYKGVLDAMLYTVAKQAGAMYVTLRGQVDAIILTGGIAHSDYCVGILKEQIDYLAPVVLMPGEDEMGSLAYNALGALKGELPLQVYRPE
>FADLBFEH_04252
MDKLNINSTPSSVKNGRGERLLVINPGSTSTKIAVYENETPLLVRNIRHTVEELSAFPRVIDQFEFRKSLVLRELEVNDIPFRFDAVIGRGGLVKPIPGGVYEVNEAMKRDTLHAMRTHACNLGGLIADELAAALPGCRAFIADPGVVDELEEVARITGSPLMPRITIWHALNQKAIARRYAAEHGTRYEDLDLIVCHLGGGISVAVHRHGRAVDANNALDGEGPFSPERAGTLPAGQLIDLCFSGKFTKDELKKRISGRAGLTAHLGTTDIPAIIQSIEAGDDHARLVLDAMIYNVAKSIGAASTVLCGKVDAILLTGGIAYSDYVISRLRERISFLAPVFVYPGEDEMEALALNALGALRGELPVQVYQ
>DLCGALLP_00429
MKIFVINPGSTSTKIALFIDEKPVWAAGAHHTADDLSEFHHVNEQYAYRKDFVLRLLAEADIPLDFDAVIARGGLLKPTPGGVYAINEQMKHDLLNARMEHACNLGALIADEIARECHCPAYIADPEVVDELQPAARLTGIPEIERISIFHALNSKAVSRKYAASIGKHYEELNLIVVHLGGGISVGAHCKGRVIDVNNALNGEGPFSPERAGTIPADQLAELCFSGKYTLKQIKKMLNGKGGLTAHLGMNDVVTIARKASEGEEPYKGVLDAMLYTVAKQAGAMYVTLRGQVDAIILTGGIAHSDYCVGILKEQIDYLAPVVLMPGEDEMGSLAYNALGALKGELPLQVYRPE
>LBIBAOLF_00972
MKILVINPGSTSTKIAVYENDTPRLVRNIRHTVDELSSFSHIIDQFEFRKNLVLKELEADNIPFEFDAIVGRGGLLKPIPGGVYEVNDAMLDDILHAMRTHACNLGCLIASELAALLPGCRAFIADPGVVDELDEIARITGSPLMPRITIWHALNQRAIARRYAAAQHVRYEDLDLIVCHLGGGISVGVHHHGKAVDVNNALDGEGPFSPERAGTLPAGQLIDLCCSGRYTKDELKKRISGRAGLTAHLGTTDVPAIVRRIEEGDRHAGLVLDAMIYQIAKSIGAASVVLYGKIDAILLTGGMAHSDYIISRLKERISFLAPVHVYPGEDEMEALALNVLGALRGELPIQVYK
>IMIMHAAP_00462
MSYKILIINPGSTSTKIGVFEDETLLFEETLRHTTEELAGFNMIVDQKDFRKKVILDVLAEKNFDIKTLDVCVGRGGMLKPIPGGTYAVSDDLLEDLKIGKQGQHASNLGGILAREIGDELGVPSYIVDPVVVDELMPSSRLSGVPELPRISVFHALNQKAVAKRYAKEVGKKYTDLNLIVVHMGGGVSVGAHDHGKVVDVYNALDGDGAFSPERAGGVPSGALVKMCFSGEYTQAEVMKKLVGNGGFNAYIGSNDARDLEKLVNEGDEHAKLVQDAFYQQVAKDIGGMATVLRGKVDQIILTGGIAYSKHTCEELEKRAGFIAPFTVYAGEDELLALAQGALRVMNGEEEPMKY
>LHPBKLPG_02379
MKILAVNPGSTSTKIAVYEDETPRLVLNIRHSVEELSQFPRIIDQFEFRKHLVLEALEANDIPFKFDAIVGRGGLLKPIPGGVYAVNDAMLDDMLHAMRTHACNLGCLIAHELAAMLPGCPSFIADPGVVDELDDVARITGSPLMPSITIWHALNQRAIARRYAAERSALQPEAPVHYEDLNLIVCHLGGGVSVGVHRHGRAVDVPNALDGFGPFSPERAGTLPAGQLIDLCHSGRYTTEELKKRISGKAGLAAHLGTTDIPAIERRIAEGDTHAALVLDAMIYRIAKEIGGAAVVLYGKVDAILLTGGMAHSEYITSRLQERVSFLAPVHVYPGEDELEALVMNALGALRGELPVQVYR
>KPFGDFOM_03200
MKILVINPGSTSTKIAVYENETPLFVSNIKHSVEELSAFPEVIDQFEFRKNLVLQELENNKIPFSFDAIIGRGGLVKPIPGGVYEVNEAMKRDTVHAMRTHACNLGGLIASKLASTLPNCPAFIADPGVVDELEDIARITGSPLMPKITIWHALNQKAIARRFAKEQGTQYENLDLIICHLGGGISVAVHHHGRATDANNALDGEGPFSPERAGTLPAGQLIDLCFSGQLTKDELKKRISGRAGLTAHLGTTDVPAIIQSIEKGDKKAELILDAMIYNVAKAIGASATVLCGKIDAILLTGGIAYSEYVISRLKKRISFLAPIYVYPGENEMESLAFNAIGALKGELPIQIYK
>IHIAMFIO_03006
MKIFVINPGSTSTKIALFIDEKPVWAAGAHHTADDLSEFHHVNEQYAYRKDFVLRLLAEADIPLDFDAVIARGGLLKPTPGGVYAINEQMKHDLLNARMEHACNLGALIADEIARECHCPAYIADPEVVDELQPAARLTGIPEIERISIFHALNSKAVSRKYAASIGKHYEELNLIVVHLGGGISVGAHCKGRVIDVNNALNGEGPFSPERAGTIPADQLAELCFSGKYTLKQIKKMLNGKGGLTAHLGMNDVVTIARKASEGEEPYKGVLDAMLYTVAKQAGAMYVTLRGQVDAIILTGGIAHSDYCVGILKEQIDYLAPVVLMPGEDEMGSLAYNALGALKGELPLQVYRPE
>JGEDECHA_03300
MKILVINPGSTSTKIAVYENETPLFVSNIKHSVEELSAFPEVIDQFEFRKNLVLQELENNKIPFSFDAIIGRGGLVKPIPGGVYEVNEAMKRDTVHAMRTHACNLGGLIASKLASTLPNCPAFIADPGVVDELEDIARITGSPLMPKITIWHALNQKAIARRFAKEQGTQYENLDLIICHLGGGISVAVHHHGRATDANNALDGEGPFSPERAGTLPAGQLIDLCFSGQLTKDELKKRISGRAGLTAHLGTTDVPAIIQSIEKGDKKAELILDAMIYNVAKAIGASATVLCGKIDAILLTGGIAYSEYVISRLKKRISFLAPIYVYPGENEMESLAFNAIGALKGELPIQIYK
>KHBHEKJH_03323
MKILVINPGSTSTKIAVYENETPLFVSNIKHSVEELSAFPEVIDQFEFRKNLVLQELENNKIPFSFDAIIGRGGLVKPIPGGVYEVNEAMKRDTVHAMRTHACNLGGLIASKLASTLPNCPAFIADPGVVDELEDIARITGSPLMPKITIWHALNQKAIARRFAKEQGTQYENLDLIICHLGGGISVAVHHHGRATDANNALDGEGPFSPERAGTLPAGQLIDLCFSGQLTKDELKKRISGRAGLTAHLGTTDVPAIIQSIEKGDKKAELILDAMIYNVAKAIGASATVLCGKIDAILLTGGIAYSEYVISRLKKRISFLAPIYVYPGENEMESLAFNAIGALKGELPIQIYK
>MAACBHIC_03797
MKILVINPGSTSTKIAVYENETPLLVRNIKHTVEELSVYPQVIDQFEFRKNLVLQELEANGIPFAFDAVIGRGGLVKPIPGGVYAVNEAMKQDTLHAMRTHACNLGGLIAAELAASLPDCPAFIADPGVVDELEDVARISGSPLMPKITIWHALNQKAIARRFAKEQGTKYEELDLIICHLGGGISIAVHQHGKAIDANNALDGEGPFSPERAGTLPAGQLIDICYSGQFTKDELKKRISGRAGLTAHLGTTDVPAIIKAIEEGDKKAELILDAMIYNVAKAIGGAATVLYGKVDAILLTGGIAYSDYIISRLKKRISFLAPIHVYPGEGEMESLAFNALGALRGELPVQIYK
>EAOOEBMI_02259
MKILAINPGSTSTKIAVYEDTTPLLVRNIRHSVGELSHFPRVIDQFEFRKNLVIEALKENGIPFEFDAIVGRGGLLKPIPGGVYEVNDAMLDDIAHAMRSHACNLGCLIAAELAALLPGCRAFIADPGVVDELDEIARITGSPLMPRITIWHALNQRAIARRYAAELTTASPDHPVRYEDLNLIICHLGGGISVGAHNHGRCIDVNNALDGEGPFSPERAGTLPAGPLIDLCYSHRFRKDELKKRISGHAGLAAHLGTTDIPAIIKSIEGGDTKAELVLNAMIYQVAKSVGAAAVVLYGKVDAILLTGGIAHSEYVISRLKERVSFLAPVHVYPGEDELEALAVNVLGALRGELPIQVYK
>NNIHDDDM_02286
MDKLNISSTPSSVKNGRGERLLVINPGSTSTKIAVYENETPLLVRNIRHTVEELSAFPRVIDQFEFRKSLVLRELEVNDIPFRFDAVIGRGGLVKPIPGGVYEVNEAMKRDTLHAMRTHACNLGGLIADELAAALPGCRAFIADPGVVDELEEVARITGSPLMPRITIWHALNQKAIARRYAAEHGTRYEDLDLIVCHLGGGISVAVHRHGRAVDANNALDGEGPFSPERAGTLPAGQLIDLCFSGKFTKDELKKRISGRAGLTAHLGTTDIPAIIQSIEAGDDHARLVLDAMIYNVAKSIGAASTVLCGKVDAILLTGGIAYSDYVISRLRERISFLAPVFVYPGEDEMEALALNALGALRGELPVQVYQ
>CHKLMAPD_02850
MKILVINPGSTSTKIAVYENETPLFISNIKHSVEELSAFPEVIDQFEFRKNLVLQELENNKIPFSFDAIIGRGGLVKPIPGGVYEVNDAMKRDTVHAMRTHACNLGGLIASELAATLPDCPAFIADPGVVDELEDIARITGSPLMPKITIWHALNQKAIARRFAKEQGTQYEELDLIICHLGGGISVAVHHHGRAIDANNALDGEGPFSPERAGTLPAGQLIDLCFSGQHTKDELKKRISGRAGLTAHLGTTDVPAIIQSIEEGDKKAELILDAMIYNVAKAIGASATVLCGKVDAILLTGGIAYSDYVVSRLKKRISFLAPIYVYPGENEMESLAFNAIGALKGELPIQVYK
>NMOLADIH_01617
MSFKILAINPGSTSTKIAIFEDETEKFVKNIKHSAEEIAKFDNVASQFQFRKDIILSELKNAGFNINEINAIVGRGGLVKPIESGVYEVNEALINDLNNPPLGEHASNLGGLIANDIAKSLNNGTKAYIADPVVVDELQDVARLTGHPDFTRVSIFHALNQKAIARTYAKEIGKKYEDINLIIAHLGGGVSVGAHDHGRVIDVNNALDGDGPFSPERSGSLPTGQLVKLCFSGKKTEAEIKKMLKGAGGLVAYLGTNDAYEVEIKAKEDPKYKLVQDAMSYQVGKAIGEMAAVLKGKVDGILLTGGIAHNPFLVDYVKEMVGFIAPIKVYAGEDEMRALAMNGLMVLRGELSGKTYK
>EOJMFHIH_03084
MKIFVINPGSTSTKLALFENEKVIWAAGAHHSSEDLQHFHHVNEQYEYRRDFIFRLLAEAGIPIEFDAVIARGGLLKPTPGGVYAINEQMKYDLLHARMEHACNLGALIADEMAKKCGCPAYIADPEVVDELQPAARYTGIPEIERISIFHALNSKAVSRKYAASIGKHYEELNLIVVHLGGGISVGAHCQGRVIDVNNALNGEGPFSPERAGTIPADQFAELCFSGKYTLRQVKKMLNGKGGLIAHLGTNDVASIAHKAEAGEEPYKGVLDAMLYTVAKQVGAMYVSLRGKVDAIILTGGIAHSDYCVGALREQIDYLAPVVLIPGEDEMGSLAFNALGALKGELPLQVYHPQ
>MEEJBCIC_01400
MDKLNISSTPSSVKNGRGERLLVINPGSTSTKIAVYENETPLLVRNIRHTVEELSAFPRVIDQFEFRKSLVLRELEVNDIPFRFDAVIGRGGLVKPIPGGVYEVNEAMKRDTLHAMRTHACNLGGLIADELAAALPGCRAFIADPGVVDELEEVARITGSPLMPRITIWHALNQKAIARRYAAEHGTRYEDLDLIVCHLGGGISVAVHRHGRAVDANNALDGEGPFSPERAGTLPAGQLIDLCFSGKFTKDELKKRISGRAGLTAHLGTTDIPAIIQSIEAGDDHARLVLDAMIYNVAKSIGAASTVLCGKVDAILLTGGIAYSDYVISRLRERISFLAPVFVYPGEDEMEALALNALGALRGELPVQVYQ
>DIODLDOC_01092
MKILAINPGSTSTKIAVYEDTTPLLVRNIRHSVGELSHFPRVIDQFEFRKNLVIEALKENGIPFEFDAIVGRGGLLKPIPGGVYEVNDAMLDDIAHAMRSHACNLGCLIAAELAALLPGCRAFIADPGVVDELDEIARITGSPLMPRITIWHALNQRAIARRYAAELTTASPNHPVRYEDLNLIICHLGGGISVGAHNHGRCIDVNNALDGEGPFSPERAGTLPAGPLIDLCYSHRFRKDELKKRISGHAGLAAHLGTTDIPAIIKSIEGGDTKAELVLNAMIYQVAKSVGAAAVVLYGKVDAILLTGGIAHSEYVISRLKERVSFLAPVHVYPGEDELEALAVNVLGALRGELPIQVYK
>FKGFPOGM_00624
MSFKILAINPGSTSTKIAIFEDETEKFVKNIKHSAEEIAKFDNVASQFQFRKDIILSELKNAGFNINEINAIVGRGGLVKPIESGVYEVNEALINDLNNPPLGEHASNLGGLIANDIAKSLNNGTKAYIADPVVVDELQDVARLTGHPDFTRVSIFHALNQKAIARTYAKEIGKKYEDINLIIAHLGGGVSVGAHDHGRVIDVNNALDGDGPFSPERSGSLPTGQLVKLCFSGKKTEAEIKKMLKGAGGLVAYLGTNDAYEVEIKAKEDPKYKLVQDAMSYQVGKAIGEMAAVLKGKVDGILLTGGIAHNPFLVDYVKEMVGFIAPIKVYAGEDEMRALAMNGLMVLRGELSGKIYK
>MGPFLFEB_00966
MKILAVNPGSTSTKIAVYEDETPRLVLNIRHSVEELSQFPRIIDQFEFRKHLVLEALEANDIPFKFDAIVGRGGLLKPIPGGVYAVNDAMLDDMLHAMRTHACNLGCLIAHELAAMLPGCPSFIADPGVVDELDDVARITGSPLMPSITIWHALNQRAIARRYAAERSALQPEAPVHYEDLNLIVCHLGGGVSVGVHRHGRAVDVPNALDGFGPFSPERAGTLPAGQLIDLCHSGRYTTEELKKRISGKAGLAAHLGTTDIPAIERRIAEGDTHAALVLDAMIYRIAKEIGGAAVVLYGKVDAILLTGGMAHSEYITSRLQERVSFLAPVHVYPGEDELEALVMNALGALRGELPVQVYR
>BKDEJDIL_00678
MGFKILAINPGSTSTKVALYDEERPSLDLTLRHTAEQIARYTNIIDQLGWRREMILTALSEHGFDIMQLSAVIGRGGLVRPIPAGVYEVNEAMRRDLTNATMEHASNLGGLLAAEIAAMAGVKAYIADPVVVDEMEEVARLSGHPDCPRRSIFHALNQKATARLHCDRIGIVYEKANLVVAHLGGGISVAAHKQGRVVDVNNALDGDGPFAPERAGSLPAGEFADLCFSGRYTRREVQKMLAGQGGLVAHLGTNSMMQVSERIAQGDEKARLVAEAMCYGISKQIGAMAAAMCGRVDAVILTGGIAHNEFVVRYIEQHCSFIAPVSVYPGENELESLVANALVVLRGTIVPKVYA
>PBPPJMJJ_03790
MKILVINPGSTSTKIAVYENETPLLVRNISHTVEELSVYSQVVDQFEFRKNLVLQELEANKIPFDFDAVIGRGGLVKPIPGGVYEVNEAMKRDTVHAMRTHACNLGGLIADKLASSLPNCRAFIADPGVVDELEDIARITGSPLMPKITIWHALNQKAIARRFAREQGTQYEDLDLIICHLGGGISIAVHRHGRAIDANNALDGEGPFSPERAGTLPAGQLIDLCFSGQFTKDELKKRISGRAGLTAHLGTTDVPVIIKSIEEGDKKAEFVLDAMIYNVAKAIGGAATVLCGKIDAILLTGGIAYSDYVISRLKKRISFLAPIHIYPGENEMESLAFNALGALKGELPIQIYK
>KHFKBGOE_00658
MKIFVINPGSTSTKIALFIDEKPVWAAGAHHTADDLSEFHHVNEQYAYRKDFVLRLLAEADIPLDFDAVIARGGLLKPTPGGVYAINEQMKHDLLNARMEHACNLGALIADEIARECHCPAYIADPEVVDELQPAARLTGIPEIERISIFHALNSKAVSRKYAASIGKHYEELNLIVVHLGGGISVGAHCKGRVIDVNNALNGEGPFSPERAGTIPADQLAELCFSGKYTLKQIKKMLNGKGGLTAHLGMNDVVTIARKASEGEEPYKGVLDAMLYTVAKQAGAMYVTLRGQVDAIILTGGIAHSDYCVGILKGQIDYLAPVVLMPGEDEMGSLAYNALGALKGELPLQVYRPE
>GGLMIMAI_00359
MEHILVINPGSTSTKLAIFSNHEQIAEETIRHTVEEISQFENVISQTDFRAELIKEFITKQQVEDSLVAVVGRGGLLKPIPGGTYKVNEALLSDLIAEKYNTHASNLGAILANEFAKEYDIPAFIVDPVVVDEMEPIAKVSGLKGINRRSVTHALNQKAVARVTAEELGKEYETSSMIVAHLGGGISVGAHKNGKMIDAVNGLDGEGPFSPERSGELPLVDFANLIVEENLTLADVKKMIAGNSGLKSYLGETDLREVEKRIKAGDTEAAFYEEAMSYQVAKSIAEMSVVLKGEVDSIILTGGAVYSDSIRKQITSRVEWIAPVKAFPGEMEMQALYEGAWRVLKGKEEAKDYALV
>JNNKAPPC_03404
MDKLNAIPTSPSARNGRSERVLVINPGSTSTKIAVYEDETPLLVRNIRHTVEELSAFPQVIDQFEFRKSLVLRELEANDIPFRFDAVIGRGGLVKPIPGGVYEVNEAMKRDTLHAMRTHACNLGGLIADELAAALPGCRAFIADPGVVDELEEVARITGSPLMPRITIWHALNQKAIARRYAAEHGTHYEDLDLIVCHLGGGISVAVHRHGRAVDANNALDGEGPFSPERAGTLPAGQLIDLCFSGKFTKDELKKRISGRAGLTAHLGTTDIPAVIQSIEAGDDHARLVLDAMIYNVAKSIGAASTVLYGKVDAILLTGGIAYSDYVISRLRERISFLAPVFVYPGEDEMEALALNALGALRGELPVQVYQ
>HEIJGMMO_03592
MKIFVINPGSTSTKIALFIDEKPVWAAGAHHTADDLSEFHHVNEQYAYRKDFVLRLLAEADIPLDFDAVIARGGLLKPTPGGVYAINEQMKHDLLNARMEHACNLGALIADEIARECHCPAYIADPEVVDELQPAARLTGIPEIERISIFHALNSKAVSRKYAASIGKHYEELNLIVVHLGGGISVGAHCKGRVIDVNNALNGEGPFSPERAGTIPADQLAELCFSGKYTLKQIKKMLNGKGGLTAHLGMNDVVTIARKASEGEEPYKGVLDAMLYTVAKQAGAMYVTLRGQVDAIILTGGIAHSDYCVGILKEQIDYLAPVVLMPGEDEMGSLAYNALGALKGELPLQVYRPE
>PEIFGFFP_02175
MKILVINPGSTSTKLAVYENENPIWRESIAHPSRELAGFHHINEQYEYRRKYVHDTLAKAGIPLAFDAVIARGGLLKPTLGGVYQINEQIKHDLWHADMEHASNLAAWIADEIAHCAGCPSYLADPVVTDELRDLARISGIPELPRISIFHALNSRAVSRSYAARIGRKYEELNLIVAHLGGGISVSAHHYGKVVDVNNALNGEGPFSPERAGTLPARQLVDMCFSGKYTYAEIRKMINGRGGLVAHLGTTDVQSIIRWAHAGAEKHKLVLDAMLYTVAKQVGAMHIALHGQTDAVILTGGIAFNDYCIQGVREWLEGLAPIVVIPGEDEMGALAMNALGVLRGELTLQEYAPETSSD
>EJHECOMO_00130
MKILVINPGSTSTKIAVYENETPLFVSNIKHSVEELSAFPEVIDQFEFRKNLVLQELENNKIPFSFDAIIGRGGLVKPIPGGVYEVNEAMKRDTVHAMRTHACNLGGLIASELASTLPDCPAFIADPGVVDELEDIARITGSPLMSKITIWHALNQKAIARRFAKEQGTQYENLDLIICHLGGGISVAVHHHGRAIDANNALDGEGPFSPERAGTLPAGQLIDLCFSGQLTKDELKKRISGRAGLTAHLGTTDIPAIIQSIEEGDKKAELILDAMIYNVAKAIGASATVLCGKIDAILLTGGIAYSDYVISRLKKRISFLAPIYVYPGENEMESLAFNAIGALKGELPIQIYK
>HFJEGJFP_02314
MKILAVNPGSTSTKIAVYEDETPRLVLNIRHSVEELSQFPRIIDQFEFRKHLVLEALEANDIPFKFDAIVGRGGLLKPIPGGVYAVNDAMLDDMLHAMRTHACNLGCLIAHELAAMLPGCPSFIADPGVVDELDDVARITGSPLMPSITIWHALNQRAIARRYAAERSALQPEAPVHYEDLNLIVCHLGGGVSVGVHRHGRAVDVPNALDGFGPFSPERAGTLPAGQLIDLCHSGRYTTEELKKRISGKAGLAAHLGTTDIPAIERRIAEGDTHAALVLDAMIYRIAKEIGGAAVVLYGKVDAILLTGGMAHSEYITSRLQERVSFLAPVHVYPGEDELEALVMNALGALRGELPVQVYR
>OJFGODJF_00625
MKILVINPGSTSTKIAVYENDTPRLVRNIRHTVDELSSFSHIIDQFEFRKNLVLKELEADNIPFEFDAIVGRGGLLKPIPGGVYEVNDAMLDDILHAMRTHACNLGCLIASELAALLPGCRAFIADPGVVDELDEIARITGSPLMPRITIWHALNQRAIARRYAAAQHVRYEDLDLIVCHLGGGISVGVHHHGKAVDVNNALDGEGPFSPERAGTLPAGQLIDLCCSGRYTKDELKKRISGRAGLTAHLGTTDVPAIVRRIEEGDRHAGLVLDAMIYQIAKSIGAASVVLYGKIDAILLTGGMAHSDYIISRLKERISFLAPVHVYPGEDEMEALALNVLGALRGELPIQVYK
>GMOONDPA_02117
MADTKYTILAINPGSTSTRIAVYENQTLLFQKKVDHPAASLRVFSSNVAQFPIRLEAIKAALAAEQFDLRRLAAVAGRGGKLPPLEQGAYLVNDDMLTFLRDHPIDDHASNLGALLAQEIAQPLGIPAYIYDAVVMDQMEDIAKLSGLPEIRRKASCHALNMRAMAIKAAQAKGWRLEEKNIIVCHMGAGISATVIHGGRMVDVITDEEGPYSPERSGGLPNRQLIDLCFSGGFDRLSATKRTRGQGGLMAYLGTNNALEVEDRIAAGDAEARLVYDGLTYQVAKNVASLGAVVSGAVDLVVLTGALAHSSYIIDRVAPRVAFLGEVQVLPGENELEALAYGILRVLRKDEGFHIFHDPQAC
>NIIJCCAD_03012
MDKLNAIPTSPSARNGRSERVLVINPGSTSTKIAVYEDETPLLVRNIRHTVEELSAFPQVIDQFEFRKSLVLRELEANDIPFRFDAVIGRGGLVKPIPGGVYEVNEAMKRDTLHAMRTHACNLGGLIADELAAALPGCRAFIADPGVVDELEEVARITGSPLMPRITIWHALNQKAIARRYAAEHGTHYEDLDLIVCHLGGGISVAVHRHGRAVDANNALDGEGPFSPERAGTLPAGQLIDLCFSGKFTKDELKKRISGRAGLTAHLGTTDIPAVIQSIEAGDDHARLVLDAMIYNVAKSIGAASTVLYGKVDAILLTGGIAYSDYVISRLRERISFLAPVFVYPGEDEMEALALNALGALRGELPVQVYQ
>PJKOBGMJ_01690
MKIFVINPGSTSTKIALFIDEKPVWVAGAHHTADDLSEFHHVNEQYEYRKNFILRLLAEADIPLDFDAVIARGGLLKPTPGGVYVINEQMKHDLLNARMEHACNLGALIADEIARECHCPAYIADPEVVDELQPVARLTGIPEIERISIFHALNSKAVSRKYAASIGKHYEDLNLIVVHLGGGISVGAHCKGRVIDVNNALNGEGPFSPERAGTIPADQFAELCFSGKYTLKQVKKMLNGKGGLTAHLGMNDVVTIARKASEGEEPYKGVLDAMLYTVAKQVGAMYVTLRGQVDAIILTGGIAHSDYCVGILREQIDYLAPVVLMPGEDEMGSLAYNALGALKGELPLQVYRPE
>HIJOKELP_03772
MKIFVINPGSTSTKIALFIDEKPVWAAGAHHTADDLSEFHHVNEQYAYRKDFVLRLLAEADIPLDFDAVIARGGLLKPTPGGVYAINEQMKHDLLNARMEHACNLGALIADEIARECHCPAYIADPEVVDELQPAARLTGIPEIERISIFHALNSKAVSRKYAASIGKHYEELNLIVVHLGGGISVGAHCKGRVIDVNNALNGEGPFSPERAGTIPADQLAELCFSGKYTLKQIKKMLNGKGGLTAHLGMNDVVTIARKASEGEEPYKGVLDAMLYTVAKQAGAMYVTLRGQVDAIILTGGIAHSDYCVGILKEQIDYLAPVVLMPGEDEMGSLAYNALGALKGELPLQVYRPE
>HHEEKAEG_01110
MKILAVNPGSTSTKIAVYEDETPRLVLNIRHSVEELSQFPRIIDQFEFRKHLVLEALEANDIPFKFDAIVGRGGLLKPIPGGVYAVNDAMLDDMLHAMRTHACNLGCLIAHELAAMLPGCPSFIADPGVVDELDDVARITGSPLMPSITIWHALNQRAIARRYAAERSALQPEAPVHYEDLNLIVCHLGGGVSVGVHRHGRAVDVPNALDGFGPFSPERAGTLPAGQLIDLCHSGRYTTEELKKRISGKAGLAAHLGTTDIPAIERRIAEGDTHAALVLDAMIYRIAKEIGGAAVVLYGKVDAILLTGGMAHSEYITSRLQERVSFLAPVHVYPGEDELEALVMNALGALRGELPVQVYR
>LJAEFIKI_03735
MKIFVINPGSTSTKIALFIDEKPVWAAGAHHTADDLSEFHHVNEQYAYRKDFVLRLLAEADIPLDFDAVIARGGLLKPTPGGVYAINEQMKHDLLNARMEHACNLGALIADEIARECHCPAYIADPEVVDELQPAARLTGIPEIERISIFHALNSKAVSRKYAASIGKHYEELNLIVVHLGGGISVGAHCKGRVIDVNNALNGEGPFSPERAGTIPADQLAELCFSGKYTLKQIKKMLNGKGGLTAHLGMNDVVTIARKASEGEEPYKGVLDAMLYTVAKQAGAMYVTLRGQVDAIILTGGIAHSDYCVGILKEQIDYLAPVVLMPGEDEMGSLAYNALGALKGELPLQVYRPE
>BDKGHFGL_00527
MKDKVLILNPGSTSTKIAVYCNDEIIHLESIQHSHEDLAPFAHVQDQKEYRLEKILNVLDKAGIKLDELICISARGGLLHPIPGGTYEVNDIMVDEMMHPKKEHACNLGALIGKDLADRVSIKSYIVDPVVVDELWPWARMTGLKEVKRVCQFHVLNQKAIARKVARVLGKTYEEVNVIVCHIGGGITVGMHRCGKVVDVNNGLDGDGPMSPERSGGLPNADVLDLAYNHGLTYEEAYRTMVGKGGFVSHLGTNDARAVEAMIDNGDEYAKLVFETMAYQIAKEVGALATTVNGRVDAIALTGGIVYSKRMADWITDRVSFIAPVYRYPGEGEIQALYEGAMRVVRGEEEAKIYE
>LHPDJMHE_00904
MSYKILVINPGSTSTKIGVYEDETLLFEETLRHSTEEIAKYATIVDQKDFRKELIVDILAKNSFDIKSLNVVVGRGGLLKPIPGGTYPVSDALLADLKAGVQGQHASNLGGILAREIGDEIGVPSYIVDPVVVDEMEPVARYSGIPELPRISIFHALNQKAVAKRYAKEQNVSYDSLNLVVVHMGGGVSVGAHKNGKVVDVNNTLDGDGPFSPERSGGVPAGALVKMCFSGQYTQAEVYKKINGKGGLNGYLGTNNMRDVAERAFEKGDEEAAGVFHAFTYQVAKEVGAMAAVLNGKVDQILLTGGIAYSDYVTSEIKEKVGFIAPITVYPGEDELLALAQGALRVLNGEEKPLVY
>GIMAKAGL_03603
MKILVINPGSTSTKIAVYENETPLLVRNISHTVEELSVYSQVVDQFEFRKNLVLQELEANKIPFDFDAVIGRGGLVKPIPGGVYEVNEAMKRDTVHAMRTHACNLGGLIADKLASSLPNCRAFIADPGVVDELEDIARITGSPLMPKITIWHALNQKAIARRFAREQGTQYEDLDLIICHLGGGISIAVHRHGRAIDANNALDGEGPFSPERAGTLPAGQLIDLCFSGQFTKDELKKRISGRAGLTAHLGTTDVPVIIKSIEEGDKKAEFVLDAMIYNVAKAIGGAATVLCGKIDAILLTGGIAYSDYVISRLKKRISFLAPIHIYPGENEMESLAFNALGALKGELPIQIYK
>AHOBBFLK_02183
MKTYKVFTVNPGSTSTKIAVFDGEKKVYSANVSHDSKVLEEYKTLEDQLAYRKATIESLLKENHIDLEGLDACVGRGGGLLAMDGGTYEIDDLVLEHSIHAKNGVVHPACLGPSIAREFAEQYGAKAYVVNPPDVDELQDLARMTGIKGVYRNVHLHALNLKETAIRHARNMGKKYEECNFVVCHIGGGISVSAHQKGKMIDGFDIVGGEGPMAPTRCGSVAVSDVLKYCEDKEIKTVKQLCTKNGGFVNHMGISDALELTKCAADGDKYAGLLWDTMIYQIAKCIGSMAVVLEGSVDGILLGGGMVYNEDLVAKLKGYCEWIAPISAYPGEFEMEAMASGAERVLDGEEEVKKYTGECRFQGFDFIK
>OCDKCHIM_02682
MKIFVINPGSTSTKLALFENEKVIWAAGAHHSSEDLQHFHHVNEQYEYRRDFIFRLLAEAGIPIEFDAVIARGGLLKPTPGGVYAINEQMKYDLLHARMEHACNLGALIADEMAKKCGCPAYIADPEVVDELQPAARYTGIPEIERISIFHALNSKAVSRKYAASIGKHYEELNLIVVHLGGGISVGAHCQGRVIDVNNALNGEGPFSPERAGTIPADQFAELCFSGKYTLRQVKKMLNGKGGLIAHLGTNDVASIAHKAEAGEEPYKGVLDAMLYTVAKQVGAMYVSLRGKVDAIILTGGIAHSDYCVGALREQIDYLAPVVLIPGEDEMGSLAFNALGALKGELPLQVYHPQ
>FJOKBKGE_03607
MKILVINPGSTSTKIAVYENETPLLVRNIKHTVEELSVYPQVIDQFEFRKNLVLQELEANGIPFAFDAVIGRGGLVKPIPGGVYAVNEAMKQDTLHAMRTHACNLGGLIAAELAASLPDCPAFIADPGVVDELEDVARISGSPLMPKITIWHALNQKAIARRFAKEQGTKYEELDLIICHLGGGISIAVHQHGKAIDANNALDGEGPFSPERAGTLPAGQLIDICYSGQFTKDELKKRISGRAGLTAHLGTTDVPAIIKAIEEGDKKAELILDAMIYNVAKAIGGAATVLYGKVDAILLTGGIAYSDYIISRLKKRISFLAPIHVYPGEGEMESLAFNALGALRGELPVQIYK
>CICGMGDP_00456
MKTYKVFTVNPGSTSTKIAVFDGEKKVYSANVSHDSKVLEEYKTLEDQLAYRKATIESLLKENHIDLEGLDACVGRGGGLLAMDGGTYEIDDLVLEHSIHAKNGVVHPACLGPSIAREFAEQYGAKAYVVNPPDVDELQDLARMTGIKGVYRNVHLHALNLKETAIRHARNMGKKYEECNFVVCHIGGGISVSAHQKGKMIDGFDIVGGEGPMAPTRCGSVAVSDVLKYCEDKEIKTVKQLCTKNGGFVNHMGISDALELTKCAADGDKYAGLLWDTMIYQIAKCIGSMAVVLEGSVDGILLGGGMVYNEDLVAKLKGYCEWIAPISAYPGEFEMEAMASGAERVLDGEEEVKKYTGECRFQGFDFIK
>BNFCMEGG_03315
MNKTYRILVINPGSTSTKLSMFENETCLFTEDVFHDSSVLKRFPTINDQLNYRMEVVDKFLKDGNIDLAGVDAIVGRGGGCYSVEGGIYKIDDRLIQDTKAAKGGLYHSSMLGVQMADVLHKKYGGIMIMMNPPIVDELCDLARVTGVDGVYRRAVCHALNLKETARRHAISLGKKYEDCNFIVCHIDGGISITAHKKGKMIDGNDAGGGEGPFTPTRMGTMAVTDITRYFWDKTPAEMKSLCSQTGGLSSYFGTSNSDTIHKMVEEGDKKAARVWNAMIYQVIKYIGSMSTVLQGKVDGIVLTGGLLRFPEIEEKIRESCGWIAPVTSYPGEFEQEAMAFGALRVLRGEEEAKIYPGKPVWDGFKD
>FGLFHIEP_03010
MKIFVINPGSTSTKIALFIDEKPVWVAGAHHTADDLSEFHHVNEQYEYRKNFILRLLAEADIPLDFDAVIARGGLLKPTPGGVYAINEQMKRDLLNARMEHACNLGALIADEIARECHCPAYIADPEVVDELQPVARLTGIPEIERISIFHALNSKAVSRKYAASIGKHYEDLNLIVVHLGGGISVGAHCKGRVIDVNNALNGEGPFSPERAGTIPADQFAELCFSGKYTLKQVKKMLNGKGGLTAHLGMNDVVTIARKASEGEEPFKGVLDAMLYTVAKQVGAMYVTLRGQVDAIILTGGIAHSEYCVWVLREQIDYLAPVVLMPGEDEMGSLAYNALGALKGELPLQVYQPE
>CPMJFPIE_00003
MSYKILIINPGSTSTKIGVYEDETQLMEETLRHSTEEIAKYDTIYDQKDFRKEVILDVLKEKNVDLNDIDVVVGRGGLLKPIPGGTYATTPELLEDLKVGKQGQHASNLGGILASEIAAEINVPSYIVDPVVVDELADVARLSGHPLFPRTSIFHALNQKAVAKRYAKEVGKNYEDLNLIVVHMGGGVSVGAHKNGKVVDVANALDGDGPFSPERSGGLPTGALVKACFSGKYTQAEVGKMLNGNGGFNAYVGSNDMRDLLKMIEEGDKKAEAVVDAFHYQLCKEIGAMSVVLGGKVDQIILTGGIAYSAKTQADMKNAVEWIAPVTVYPGEDELLALAQGALRVMNGEEEAKVY
>DDMCLDOD_03036
MKILVINPGSTSTKLAVYENENPIWRESIAHPSKELAGFHHINEQYEYRRKCVHDTLEKAGIPLVFDAVIARGGLLKPTPGGVYQINERIKHDLWHADMEHASNLAAWIADEIAHCAGCPSYLADPVVTDELRDLARISGIPELPRISIFHALNSRAVSRSYAARIGRKYEELNLIVAHLGGGISVSAHHYGKVVDVNNALNGEGPFSPERAGTLPARQLVDMCFSGKYTYAEIRKMINGRGGLVAHLGTTDVQSIIRWAHAGAEKHKLVLDAMLYTVAKQVGAMHIALHGQTDAVILTGGIAFNDYCIQGLREWLEGLAPIVVIPGEDEMGALAMNALGVLRGELTLQEYAPETSSD
>HCKBIFCN_02059
MKKYKVLALNPGSTSTKIALFDGEECLFSKNVSHDAGELEKFATLSEQLPYRRDMILSLLKEANVSLEDVDVFVGRGGGLLAMEGGTYEVTDLMLDHAKNCANGVIHPASLGPQLAREFAEQYGAKAMVVNPPDVDELQDLARMTGIKGVNRVIHLHALNLKETAIRHSKNVMQKKYEDCNYVVCHIGGGISVSAHRQGKMVDGYDIVGGEGPMAPTRCGSVSVADLLQYMKRENLEIADVKKLCTRTGGFVSHTGISDALELTKRAQAGDKYAEMLWNTMIYQIEKCIGSMAAVLYGKVDGILLGGGMVYNEDLVRQITESCSFIAPVYAYPGEFEMEAMAAGAIRVLNGEEELKEYTGKLVWDGFPWQE
>LEDJJABL_03222
MSYKILVINPGSTSTKIGVYEDETLLFEETLRHSTEEIAKYATIVDQKDFRKELIVDILAKNSFDIKSLNVVVGRGGLLKPIPGGTYPVSDALLADLKAGVQGQHASNLGGILAREIGDEIGVPSYIVDPVVVDEMEPVARYSGIPELPRISIFHALNQKAVAKRYAKEQNVSYDSLNLVVVHMGGGVSVGAHKNGKVVDVNNTLDGDGPFSPERSGGVPAGALVKMCFSGQYTQAEVYKKINGKGGLNGYLGTNNMRDVAERAFEKGDEEAAGVFHAFTYQVAKEVGAMAAVLNGKVDQILLTGGIAYSDYVTSEIKEKVGFIAPITVYPGEDELLALAQGALRVLNGEEKPLVY
>IALJNCNE_00074
MKLLVINPGSTSTKIAVYENEVPCLVRSIRHTVDELSSFSHIIDQFEFRKNLVLKELEANNIPFEFDAIVGRGGLLKPIPGGVYEVNDAMLDDILHAMRTHACNLGCLIASELAALLPGCRAFIADPGVVDELDEIARITGSPLMPRITIWHALNQRAIARRYAAEHHTRYEELDLIVCHLGGGISVGVHHHGKAVDVNNALDGEGPFSPERAGTLPAGQLIDLCCSGRYTKDELKKRISGRAGLTAHLGTTDVPAIVRRIEEGDKHAGLVLDAMIYQIAKSIGAASVVLYGKIDAILLTGGMAHSDYIISRLKERISFLAPVHVYPGEDEMEALALNALGALRGELPIQEYK
>PKNKJLHP_02399
MKIFVINPGSTSTKIALFIDEKPVWAAGAHHTADDLSEFHHVNEQYAYRKDFVLRLLAEADIPLDFDAVIARGGLLKPTPGGVYAINEQMKHDLLNARMEHACNLGALIADEIARECHCPAYIADPEVVDELQPAARLTGIPEIERISIFHALNSKAVSRKYAASIGKHYEELNLIVVHLGGGISVGAHCKGRVIDVNNALNGEGPFSPERAGTIPADQLAELCFSGKYTLKQIKKMLNGKGGLTAHLGMNDVVTIARKASEGEEPYKGVLDAMLYTVAKQAGAMYVTLRGQVDAIILTGGIAHSDYCVGILKEQIDYLAPVVLMPGEDEMGSLAYNALGALKGELPLQVYRPE
>IMAPMBJB_01008
MKIFVINPGSTSTKLALFENEKVIWAAGAHHSSEDLQHFHHVNEQYEYRRDFIFRLLAEAGIPIEFDAVIARGGLLKPTPGGVYAINEQMKYDLLHARMEHACNLGALIADEMAKKCGCPAYIADPEVVDELQPAARYTGIPEIERISIFHALNSKAVSRKYAASIGKHYEELNLIVVHLGGGISVGAHCQGRVIDVNNALNGEGPFSPERAGTIPADQFAELCFSGKYTLRQVKKMLNGKGGLIAHLGTNDVASIAHKAEAGEEPYKGVLDAMLYTVAKQVGAMYVSLRGKVDAIILTGGIAHSDYCVGALREQIDYLAPVVLIPGEDEMGSLAFNALGALKGELPLQVYHPQ
>KHPCOIIC_04305
MKPYKVLTINPGSTSTKIALFEGEECLYSQTVSHEAKELEQYASMSEQLPYRRDTVLTLLKEAGIGLEEVDVFVGRGGGLIAMEGGTYGVTDLMLEHARTCANGVIHPAALGSQLAHEFAQAYGAKAMVVNPPDVDELQDLARMTGIRGVHRIIHLHALNLKETAIRHSKNVMKKPYAECRYVVCHIGGGISISAHEKGRMIDGYDIVGGEGPMAPTRCGSISVTNLLEYMKMNQASLEDVKKLCTRTGGFVNHMGISDAFELTERAKAGDRYAGLLWDSMIYQIEKCIGAMAAVLHGQVDGILLGGGMVHNQDLVGQLTDACSFIAPVTAYPGEFEMEAMAAGAIRVMEGEEELKTYTGTPVWDGFDWE
>CNCFKACI_01099
MKIFVINPGSTSTKIALFIDEKPVWAAGAHHTADDLSEFHHVNEQYAYRKDFVLRLLAEADIPLDFDAVIARGGLLKPTPGGVYAINEQMKHDLLNARMEHACNLGALIADEIARECHCPAYIADPEVVDELQPAARLTGIPEIERISIFHALNSKAVSRKYAASIGKHYEELNLIVVHLGGGISVGAHCKGRVIDVNNALNGEGPFSPERAGTIPADQLAELCFSGKYTLKQIKKMLNGKGGLTAHLGMNDVVTIAWKASEGEEPYKGVLDAMLYTVAKQAGAMYVTLRGQVDAIILTGGIAHSDYCVGILKEQIDYLAPVVLMPGEDEMGSLAYNALGALKGELPLQVYRPE
>HEEOHJLF_04002
MDKLNINSTPSSVKNGRGERLLVINPGSTSTKIAVYENETPLLVRNIRHTVEELSAFPRVIDQFEFRKSLVLRELEVNDIPFRFDAVIGRGGLVKPIPGGVYEVNEAMKRDTLHAMRTHACNLGGLIADELAAALPGCRAFIADPGVVDELEEVARITGSPLMPRITIWHALNQKAIARRYAAEHGTRYEDLDLIVCHLGGGISVAVHRHGRAVDANNALDGEGPFSPERAGTLPAGQLIDLCFSGKFTKDELKKRISGRAGLTAHLGTTDIPAIIQSIEAGDDHARLVLDAMIYNVAKSIGAASTVLCGKVDAILLTGGIAYSDYVISRLRERISFLAPVFVYPGEDEMEALALNALGALRGELPVQVYQ
>PHCPPFOO_04015
MKILVINPGSTSTKIAVYENETPLLVRNIKHTVEELSVYPQVIDQFEFRKNLVLQELEANGIPFAFDAVIGRGGLVKPIPGGVYAVNEAMKQDTLHAMRTHACNLGGLIAAELAASLPDCPAFIADPGVVDELEDVARISGSPLMPKITIWHALNQKAIARRFAKEQGTKYEELDLIICHLGGGISIAVHQHGKAIDANNALDGEGPFSPERAGTLPAGQLIDICYSGQFTKDELKKRISGRAGLTAHLGTTDVPAIIKAIEEGDKKAELILDAMIYNVAKAIGGAATVLYGKVDAILLTGGIAYSDYIISRLKKRISFLAPIHVYPGEGEMESLAFNALGALRGELPVQIYK
>JNKGEBBB_02028
MKILVINPGSTSTKIAVYENETPLFISNIKHSVEELSAFPEVIDQFEFRKNLVLQELENNKIPFSFDAIIGRGGLVKPIPGGVYEVNDAMKRDTVHAMRTHACNLGGLIASELAATLPDCPAFIADPGVVDELEDIARITGSPLMPKITIWHALNQKAIARRFAKEQGTQYEDLDLIICHLGGGISVAVHHHGRAIDANNALDGEGPFSPERAGTLPAGQLIDLCFSGQHTKDELKKRISGRAGLTAHLGTTDVPAIIQSIEEGDKKAELILDAMIYNVAKAIGASATVLCGKVDAILLTGGIAYSDYVVSRLKKRISFLAPIYVYPGENEMESLAFNAIGALKGELPIQVYK
>DAOIAAKK_01586
MKILVINPGSTSTKIAVYENDTPRLVRNIRHTVDELSSFSHIIDQFEFRKNLVLKELEADNIPFEFDAIVGRGGLLKPIPGGVYEVNDAMLDDILHAMRTHACNLGCLIASELAALLPGCRAFIADPGVVDELDEIARITGSPLMPRITIWHALNQRAIARRYAAAQHVRYEDLDLIVCHLGGGISVGVHHHGKAVDVNNALDGEGPFSPERAGTLPAGQLIDLCCSGRYTKDELKKRISGRAGLTAHLGTTDVPAIVRRIEEGDRHAGLVLDAMIYQIAKSIGAASVVLYGKIDAILLTGGMAHSDYIISRLKERISFLAPVHVYPGEDEMEALALNVLGALRGELPIQVYK
>NHPNEEBB_01293
MKILAINPGSTSTKIAVYEDETPLLVRNIRHTVEELAVFPEVTDQFEFRKSLVLTELEKEGIPFRFDAIIGRGGLVKPIPGGVYEVNEAMRQDTLHAMRTHACNLGCLIADELASMLPGCRAFIADPGVVDEMDEIPHITGSPLMPRITIWHALNQRAIARRYAREHHTRYEDLNLVICHLGGGISIGAHEHGRAIDVNNALDGEGPFSPERAGTLPAGPLIDLCYSGRFTKDELKKRISGRAGLTAHLGTTDIPAIVASIEKGDQKAELILNAMIYQVAKGIGAAAVTLYGKIDAILLTGGITHSEYVVSRLTARISFLAPVHVYPGEDELEALAQNALGALRGELPVAVYE
>BLJGJGPE_02121
MKILAVNPGSTSTKIAVYEDETPRLVLNIRHSVEELSQFPRIIDQFEFRKHLVLEALEANDIPFKFDAIVGRGGLLKPIPGGVYAVNDAMLDDMLHAMRTHACNLGCLIAHELAAMLPGCPSFIADPGVVDELDDVARITGSPLMPSITIWHALNQRAIARRYAAERSALQPEAPVHYEDLNLIVCHLGGGVSVGVHRHGRAVDVPNALDGFGPFSPERAGTLPAGQLIDLCHSGRYTTEELKKRISGKAGLAAHLGTTDIPAIERRIAEGDTHAALVLDAMIYRIAKEIGGAAVVLYGKVDAILLTGGMAHSEYITSRLQERVSFLAPVHVYPGEDELEALVMNALGALRGELPVQVYR
>IGNKIIFE_01274
MKILVINPGSTSTKIAVYENETPLLVRNISHTVEELSVYSQVVDQFEFRKNLVLQELEANKIPFDFDAVIGRGGLVKPIPGGVYEVNEAMKRDTVHAMRTHACNLGGLIADKLASSLPNCRAFIADPGVVDELEDIARITGSPLMPKITIWHALNQKAIARRFAREQGTQYEDLDLIICHLGGGISIAVHRHGRAIDANNALDGEGPFSPERAGTLPAGQLIDLCFSGQFTKDELKKRISGRAGLTAHLGTTDVPVIIKSIEEGDKKAELVLDAMIYNVAKAIGGAATVLCGKIDAILLTGGIAYSDYVISRLKKRISFLAPIHIYPGENEMESLAFNALGALKGELPIQIYK
>DECAHFNL_01851
MKIFVINPGSTSTKIALFIDEKPVWAAGAHHTADDLSEFHHVNEQYAYRKDFVLRLLAEADIPLDFDAVIARGGLLKPTPGGVYAINEQMKHDLLNARMEHACNLGALIADEIARECHCPAYIADPEVVDELQPAARLTGIPEIERISIFHALNSKAVSRKYAASIGKHYEELNLIVVHLGGGISVGAHCKGRVIDVNNALNGEGPFSPERAGTIPADQLAELCFSGKYTLKQIKKMLNGKGGLTAHLGMNDVVTIARKASEGEEPYKGVLDAMLYTVAKQAGAMYVTLRGQVDAIILTGGIAHSDYCVGILKEQIDYLAPVVLMPGEDEMGSLAYNALGALKGELPLQVYRPE
>PAKFIOCE_03491
MRILAINPGSTSTKIAVYEDTTPLLVRNIRHSVEELSHFPRVIDQFEFRKNLVIEALKENDIPFEFDAIVGRGGLLKPIPGGVYEVNDAMLDDITHAMRSHACNLGCLIASELATLLPGCRAFIADPGVVDELDEIARITGSPLMPRITIWHALNQRAIARRYAAELTAASPDHPVHYEDLNLIICHLGGGISVGAHHYGRAIDVNNALDGEGPFSPERAGTLPAGQLIDLCYSHRFRKDELKKRISGHAGLAAHLGTTDIPAIIKSIEDGDEKAELVLNAMIYQVAKSIGAAAVALFGKIDAILLTGGIAHSEYVISRLRERVSFLAPIHVYPGEDELEALAVNVLGALRGELPIQVYK
>FDMKEBHF_02000
MKLLVINPGSTSTKIAVYENEVPRLVRSIRHTVDELSSFSHIIDQFEFRKNLVQKELEANNIPFEFDAIVGRGGLLKPIPGGVYEVNDAMLDDILHAMRTHACNLGCLIASELAALLPGCRAFIADPGVVDELDEIARITGSPLMPRITIWHALNQRAIARRYAAEHHTRYEELDLIVCHLGGGISVGVHHHGKAVDVNNALDGEGPFSPERAGTLPAGQLIDLCCSGRYTKDELKKRISGRAGLTAHLGTTDVPAIVRRIEEGDKHAGLVLDAMIYQIAKSIGAASVVLYGKIDAILLTGGMAHSDYIISRLKERISFLAQVHVYPGEDEMEALALNALGALRGELPIREYK
>FBBOBFKN_01609
MKILAINPGSTSTKIAVYEDTTPLLVRNIRHSVGELSHFPRVIDQFEFRKNLVIEALKENGIPFEFDAIVGRGGLLKPIPGGVYEVNDAMLDDIAHAMRSHACNLGCLIAAELAALLPGCRAFIADPGVVDELDEIARITGSPLMPRITIWHALNQRAIARRYAAELTTASPDHPVRYEDLNLIICHLGGGISVGAHNHGRCIDVNNALDGEGPFSPERAGTLPAGPLIDLCYSHRFRKDELKKRISGHAGLAAHLGTTDIPAIIKSIEGGDTKAELVLNAMIYQVAKSVGAAAVVLYGKVDAILLTGGIAHSEYVISRLKERVSFLAPVHVYPGEDELEALAVNVLGALRGELPIQVYK
>ILNJBPBM_02817
MNKTYRILVINPGSTSTKLSMFENETCLFTEDVFHDSSVLKRFPTINDQLNYRMEVVDKFLKDGNIDLAGVDAIVGRGGGCYSVEGGIYKIDDRLIQDTKAAKGGLYHSSMLGVQMADVLHKKYGGIMIMMNPPIVDELCDLARVTGVDGVYRRAVCHALNLKETARRHAISLGKKYEDCNFIVCHIDGGISITAHKKGKMIDGNDAGGGEGPFTPTRMGTMAVTDITRYFWDKTPAEMKSLCSQTGGLSSYFGTSNSDTIHKMVEEGDKKAARVWNAMIYQVIKYIGSMSTVLQGKVDGIVLTGGLLRFPEIEEKIRESCGWIAPVTSYPGEFEQEAMAFGALRVLRGEEEAKIYPGKPVWDGFKD
>EJMDMMAN_04346
MKILAVNPGSTSTKIAVYEDETPRLVLNIRHSVEELSQFPRIIDQFEFRKHLVLEALEANDIPFKFDAIVGRGGLLKPIPGGVYAVNDAMLDDMLHAMRTHACNLGCLIAHELAAMLPGCPSFIADPGVVDELDDVARITGSPLMPSITIWHALNQRAIARRYAAERSALQPEAPVHYEDLNLIVCHLGGGVSVGVHRHGRAVDVPNALDGFGPFSPERAGTLPAGQLIDLCHSGRYTTEELKKRISGKAGLAAHLVLPTFPP
>EJMDMMAN_04347
MIYRIAKEIGGAAVVLYGKVDAILLTGGMAHSEYITSRLQERVSFLAPVHVYPGEDELEALVMNALGALRGELPVQVYR
>OJMOCMLF_01032
MKLLVINPGSTSTKIAVYENEVPRLVRSIRHTVDELSSFSHIIDQFEFRKNLVQKELEANNIPFEFDAIVGRGGLLKPIPGGVYEVNDAMLDDILHAMRTHACNLGCLIASELAALLPGCRAFIADPGVVDELDEIARITGSPLMPRITIWHALNQRAIARRYAAEHHTRYEELDLIVCHLGGGISVGVHHHGKAVDVNNALDGEGPFSPERAGTLPAGQLIDLCCSGRYTKDELKKRISGRAGLTAHLGTTDVPAIVRRIEEGDKHAGLVLDAMIYQIAKSIGAASVVLYGKIDAILLTGGMAHSDYIISRLKERISFLAPVHVYPGEDEMEALALNALGALRGELPIREYK
>IJAHANFD_03884
MKIFVINPGSTSTKIALFIDEKPVWAAGAHHTADDLSEFHHVNEQYAYRKDFVLRLLAEADIPLDFDAVIARGGLLKPTPGGVYAINEQMKHDLLNARMEHACNLGALIADEIARECHCPAYIADPEVVDELQPAARLTGIPEIERISIFHALNSKAVSRKYAASIGKHYEELNLIVVHLGGGISVGAHCKGRVIDVNNALNGEGPFSPERAGTIPADQLAELCFSGKYTLKQIKKMLNGKGGLTAHLGMNDVVTIARKASEGEEPYKGVLDAMLYTVAKQAGAMYVTLRGQVDAIILTGGIAHSDYCVGILKEQIDYLAPVVLMPGEDEMGSLAYNALGALKGELPLQVYRPE
>MNKMKDFF_02282
MKILAVNPGSTSTKIAVYEDETPRLVLNIRHSVEELSQFPRIIDQFEFRKHLVLEALEANDIPFKFDAIVGRGGLLKPIPGGVYAVNDAMLDDMLHAMRTHACNLGCLIAHELAAMLPGCPSFIADPGVVDELDDVARITGSPLMPSITIWHALNQRAIARRYAAERSALQPEAPVHYEDLNLIVCHLGGGVSVGVHRHGRAVDVPNALDGFGPFSPERAGTLPAGQLIDLCHSGRYTTEELKKRISGKAGLAAHLGTTDIPAIERRIAEGDTHAALVLDAMIYRIAKEIGGAAVVLYGKVDAILLTGGMAHSEYITSRLQERVSFLAPVHVYPGEDELEALVMNALGALRGELPVQVYR
>MFBBMJKN_00651
MKIFVINPGSTSTKIALFIDEKPVWVAGAHHTADDLSEFHHVNEQYEYRKNFILRLLAEADIPLDFDAVIARGGLLKPTPGGVYVINEQMKHDLLNARMEHACNLGALIADEIARECHCPAYIADPEVVDELQPVARLTGIPEIERISIFHALNSKAVSRKYAASIGKHYEDLNLIVVHLGGGISVGAHCKGRVIDVNNALNGEGPFSPERAGTIPADQFAELCFSGKYTLKQVKKMLNGKGGLTAHLGMNDVVTIARKASEGEEPYKGVLDAMLYTVAKQVGAMYVTLRGQVDAIILTGGIAHSDYCVGILREQIDYLAPVVLMPGEDEMGSLAYNALGALKGELPLQVYRPE
>DJDCGGPF_02021
MKILAVNPGSTSTKIAVYEDETPRLVLNIRHSVEELSQFPRIIDQFEFRKHLVLEALEANDIPFKFDAIVGRGGLLKPIPGGVYAVNDAMLDDMLHAMRTHACNLGCLIAHELAAMLPGCPSFIADPGVVDELDDVARITGSPLMPSITIWHALNQRAIARRYAAERSALQPEAPVHYEDLNLIVCHLGGGVSVGVHRHGRAVDVPNALDGFGPFSPERAGTLPAGQLIDLCHSGRYTTEELKKRISGKAGLAAHLGTTDIPAIERRIAEGDTHAALVLDAMIYRIAKEIGGAAVVLYGKVDAILLTGGMAHSEYITSRLQERVSFLAPVHVYPGEDELEALVMNALGALRGELPVQVYR
>CKNLOJDA_01877
MKILAVNPGSTSTKIAVYEDETPRLVLNIRHSVEELSQFPRIIDQFEFRKHLVLEALEANDIPFKFDAIVGRGGLLKPIPGGVYAVNDAMLDDMLHAMRTHACNLGCLIAHELAAMLPGCPSFIADPGVVDELDDVARITGSPLMPSITIWHALNQRAIARRYAAERSALQPEAPVHYEDLNLIVCHLGGGVSVGVHRHGRAVDVPNALDGFGPFSPERAGTLPAGQLIDLCHSGRYTTEELKKRISGKAGLAAHLGTTDIPAIERRIAEGDTHAALVLDAMIYRIAKEIGGAAVVLYGKVDAILLTGGMAHSEYITSRLQERVSFLAPVHVYPGEDELEALVMNALGALRGELPVQVYR
>ICGNAFED_03267
MKIFVINPGSTSTKIALFIDEKPVWAAGAHHTADDLSEFHHVNEQYAYRKDFVLRLLAEADIPLDFDAVIARGGLLKPTPGGVYAINEQMKHDLLNARMEHACNLGALIADEIARECHCPAYIADPEVVDELQPAARLTGIPEIERISIFHALNSKAVSRKYAASIGKHYEELNLIVVHLGGGISVGAHCKGRVIDVNNALNGEGPFSPERAGTIPADQLAELCFSGKYTLKQIKKMLNGKGGLTAHLGMNDVVTIARKASEGEEPYKGVLDAMLYTVAKQAGAMYVTLRGQVDAIILTGGIAHSDYCVGILKGQIDYLAPVVLMPGEDEMGSLAYNALGALKGELPLQVYRPE
>NAJLLLDA_01128
MKILVINPGSTSTKIAVYENETPLFVSNIKHSVEELSAFPEVIDQFEFRKNLVLQELENNKIPFSFDAIIGRGGLVKPIPGGVYEVNEAMKRDTVHAMRTHACNLGGLIASKLASTLPNCPAFIADPGVVDELEDIARITGSPLMPKITIWHALNQKAIARRFAKEQGTQYENLDLIICHLGGGISVAVHHHGRAIDANNALDGEGPFSPERAGTLPAGQLIDLCFSGQLTKDELKKRISGRAGLTAHLGTTDVPAIIQSIEKGDKKAELILDAMIYNVAKAIGASATVLCGKIDAILLTGGIAYSEYVISRLKKRISFLAPIYVYPGENEMESLAFNAIGALKGELPIQIYK
>NIMGLFKD_01978
MKILAVNPGSTSTKIAVYEDETPRLVLNIRHSVEELSQFPRIIDQFEFRKHLVLEALEANDIPFKFDAIVGRGGLLKPIPGGVYAVNDAMLDDMLHAMRTHACNLGCLIAHELAAMLPGCPSFIADPGVVDELDDVARITGSPLMPSITIWHALNQRAIARRYAAERSALQPEAPVHYEDLNLIVCHLGGGVSVGVHRHGRAVDVPNALDGFGPFSPERAGTLPAGQLIDLCHSGRYTTEELKKRISGKAGLAAHLGTTDIPAIERRIAEGDTHAALVLDAMIYRIAKEIGGAAVVLYGKVDAILLTGGMAHSEYITSRLQERVSFLAPVHVYPGEDELEALVMNALGALRGELPVQVYR
>HJMKKFDJ_01485
MSFQILTINPGSTSTKIAIFEDEKEIFSKTLRHTAEELSPYATVASQFQFRKNIILSELQQAGWDIHGFHAIVGRGGLVKPIESGIYEVNDALAHDLEYPVMGEHASNLGGLIARDIVREMHNGTKAYIADPVVVDELDPIARLSGHPALSRVSIFHALNQKVIARTYAREVGKKYEEMNLIVAHMGGGVSVGAHCCGRVVDVNNALDGDGPFSPERSGGLPTGALVELCFSGKSKAEVKKMLKGNGGVVAYLGTNDMRLVEEKAPVDAEYGMIQDAMCYQIGKEIGAMAAVLKGKVDAILLTGGIAYGKPITDYITRMVGFIAPVKVYPGEDEMRALAMNGLMVLRGEMQAKTYA
>AIEOHBEP_04612
MKILVINPGSTSTKIAVYENETPLLVRNIKHTVEELSVYPQVIDQFEFRKNLVLQELEANGIPFAFDAVIGRGGLVKPIPGGVYAVNEAMKQDTLHAMRTHACNLGGLIAAELAASLPDCPAFIADPGVVDELEDVARISGSPLMPKITIWHALNQKAIARRFAKEQGTKYEELDLIICHLGGGISIAVHQHGKAIDANNALDGEGPFSPERAGTLPAGQLIDICYSGQFTKDELKKRISGRAGLTAHLGTTDVPAIIKAIEEGDKKAELILDAMIYNVAKAIGGAATVLYGKVDAILLTGGIAYSDYIISRLKKRISFLAPIHVYPGEGEMESLAFNALGALRGELPVQIYK
>BELMMHCJ_04249
MKIFVINPGSTSTKIALFIDEKPVWAAGAHHTADDLSEFHHVNEQYAYRKDFVLRLLAEADIPLDFDAVIARGGLLKPTPGGVYAINEQMKHDLLNARMEHACNLGALIADEIARECHCPAYIADPEVVDELQPAARLTGIPEIERISIFHALNSKAVSRKYAASIGKHYEELNLIVVHLGGGISVGAHCKGRVIDVNNALNGEGPFSPERAGTIPADQLAELCFSGKYTLKQIKKMLNGKGGLTAHLGMNDVVTIARKASEGEEPYKGVLDAMLYTVAKQAGAMYVTLRGQVDAIILTGGIAHSDYCVGILKEQIDYLAPVVLMPGEDEMGSLAYNALGALKGELPLQVYRPE
>ABAGHEKI_02266
MKILVINPGSTSTKIAVYENETPLFISNIKHSVEELSAFPEVIDQFEFRKNLVLQELENNKIPFSFDAIIGRGGLVKPIPGGVYEVNDAMKRDTVHAMRTHACNLGGLIASELAATLPDCPAFIADPGVVDELEDIARITGSPLMPKITIWHALNQKAIARRFAKEQGTQYEDLDLIICHLGGGISVAVHHHGRAIDANNALDGEGPFSPERAGTLPAGQLIDLCFSGQHTKDELKKRISGRAGLTAHLGTTDVPAIIQSIEEGDKKAELILDAMIYNVAKAIGANATVLCGKVDAILLTGGIAYSDYVVSRLKKRISFLAPIYVYPGENEMESLAFNAIGALKGELPIQVYK
>BEGNNOPL_01459
MKILAVNPGSTSTKIAVYEDETPRLVLNIRHSVEELSQFPRIIDQFEFRKHLVLEALEANDIPFKFDAIVGRGGLLKPIPGGVYAVNDAMLDDMLHAMRTHACNLGCLIAHELAAMLPGCPSFIADPGVVDELDDVARITGSPLMPSITIWHALNQRAIARRYAAERSALQPEAPVHYEDLNLIVCHLGGGVSVGVHRHGRAVDVPNALDGFGPFSPERAGTLPAGQLIDLCHSGRYTTEELKKRISGKAGLAAHLGTTDIPAIERRIAEGDTHAALVLDAMIYRIAKEIGGAAVVLYGKVDAILLTGGMAHSEYITSRLQERVSFLAPVHVYPGEDELEALVMNALGALRGELPVQVYR
>JEOJNFNA_01420
MKILVINPGSTSTKLAVYENENPIWRESIAHPSRELAGFHHINEQYEYRRKYVHDTLAKAGIPLAFDAVIARGGLLKPTPGGVYQINEQIKHDLWHADMEHASNLAAWIADEIAHCAGCPSYLADPVVTDELRDLARISGIPELPRISIFHALNSRAVSRSYAARIGRKYEELNLIVAHLGGGISVSAHHYGKVVDVNNALNGEGPFSPERAGTLPARQLVDMCFSGKYTYAEIRKMINGRGGLVAHLGTTDVQSIIRWAHAGAEKHKLVLDAMLYTVAKQVGAMHIALHGQTDAVILTGGIAFNDYCIQGVREWLEGLAPIVVIPGEDEMGALAMNALGVLRGELTLQEYAPETSSDKLFVP
>KFNLKFAI_03770
MDKLNINSTPSSVKNGRGERLLVINPGSTSTKIAVYENETPLLVRNIRHTVEELSAFPRVIDQFEFRKSLVLRELEVNDIPFRFDAVIGRGGLVKPIPGGVYEVNEAMKRDTLHAMRTHACNLGGLIADELAAALPGCRAFIADPGVVDELEEVARITGSPLMPRITIWHALNQKAIARRYAAEHGTRYEDLDLIVCHLGGGISVAVHRHGRAVDANNALDGEGPFSPERAGTLPAGQLIDLCFSGKFTKDELKKRISGRAGLTAHLGTTDIPAIIQSIEAGDDHARLVLDAMIYNVAKSIGAASTVLCGKVDAILLTGGIAYSDYVISRLRERISFLAPVFVYPGEDEMEALALNALGALRGELPVQVYQ
>ACMNFMJF_03630
MKILVINPGSTSTKIAVYENETPLLVRNISHTVEELSVYSQVVDQFEFRKNLVLQELEANKIPFDFDAVIGRGGLVKPIPGGVYEVNEAMKRDTVHAMRTHACNLGGLIADKLASSLPNCRAFIADPGVVDELEDIARITGSPLMPKITIWHALNQKAIARRFAREQGTQYEDLDLIICHLGGGISTAVHRHGRAIDANNALDGEGPFSPERAGTLPAGQLIDLCFSGQFTKDELKKRISGRAGLTAHLGTTDVPVIIKSIEEGDKKAEFVLDAMIYNVAKAIGGAATVLCGKIDAILLTGGIAYSDYVISRLKKRISFLAPIHIYPGENEMESLAFNALGALKGELPIQIYK
>ILFGNPHM_01302
MKILAVNPGSTSTKIAVYEDETPRLVLNIRHSVEELSQFPRIIDQFEFRKHLVLEALEANDIPFKFDAIVGRGGLLKPIPGGVYAVNDAMLDDMLHAMRTHACNLGCLIAHELAAMLPGCPSFIADPGVVDELDDVARITGSPLMPSITIWHALNQRAIARRYAAERSALQPEAPVHYEDLNLIVCHLGGGVSVGVHRHGRAVDVPNALDGFGPFSPERAGTLPAGQLIDLCHSGRYTTEELKKRISGKAGLAAHLGTTDIPAIERRIAEGDTHAALVLDAMIYRIAKEIGGAAVVLYGKVDAILLTGGMAHSEYITSRLQERVSFLAPVHVYPGEDELEALVMNALGALRGELPVQVYR
>AEGFIJPH_03719
MKILAVNPGSTSTKIAVYEDETPRLVLNIRHSVEELSQFPRIIDQFEFRKHLVLEALEANDIPFKFDAIVGRGGLLKPIPGGVYAVNDAMLDDMLHAMRTHACNLGCLIAHELAAMLPGCPSFIADPGVVDELDDVARITGSPLMPSITIWHALNQRAIARRYAAERSALQPEAPVHYEDLNLIVCHLGGGVSVGVHRHGRAVDVPNALDGFGPFSPERAGTLPAGQLIDLCHSGRYTTEELKKRISGKAGLAAHLGTTDIPAIERRIAEGDTHAALVLDAMIYRIAKEIGGAAVVLYGKVDAILLTGGMAHSEYITSRLQERVSFLAPVHVYPGEDELEALVMNALGALRGELPVQVYR
>GMPGJJGA_02124
MKILVINPGSTSTKIAVYENETPLFVSNIKHSVEELSAFPEVIDQFEFRKNLVLQELENNKIPFSFDAIIGRGGLVKPIPGGVYEVNEAMKRDTVHAMRTHACNLGGLIASELASTLPDCPAFIADPGVVDELEDIARITGSPLMPKITIWHALNQKAIARRFAKEQGTQYENLDLIICHLGGGISVAVHHHGRAIDANNALDGEGPFSPERAGTLPAGQLIDLCFSGQLTKDELKKRISGRAGLTAHLGTTDVPAIIQSIEEGDKKAELILDAMIYNVAKAIGASATVLCGKIDAILLTGGIAYSDYVISRLKKRISFLAPIYVYPGENEMESLAFNAIGALKGELPIQIYK
>JPAODHNO_01017
MKLLVINPGSTSTKIAVYENEVPRLVRSIRHTVDELSSFSHIIDQFEFRKNLVLKELEANNIPFEFDAIVGRGGLLKPIPGGVYEVNDAMLDDILHAMRTHACNLGCLIASELAALLPGCRAFIADPGVVDELDEIARITGSPLMPRITIWHALNQRAIARRYAAEHHTRYEELDLIVCHLGGGISVGVHHHGKAVDVNNALDGEGPFSPERAGTLPAGQLIDLCCSGRYTKDELKKRISGRAGLTAHLGTTDVPAIVRRIEEGDKHAGLVLDAMIYQIAKSIGAASVVLYGKIDAILLTGGMAHSDYIISRLKERISFLAQVHVYPGEDEMEALALNALGALRGELPIREYK
>DNBPNANF_01246
MSYKILIINPGSTSTKIGVYEDETQLMEETLRHSTEEIAKYDTIYDQKDFRKEVILDVLKEKNVDLNDIDVVVGRGGLLKPIPGGTYATTPELLEDLKVGKQGQHASNLGGILASEIAAEINVPSYIVDPVVVDELADVARLSGHPLFPRTSIFHALNQKAVAKRYAKEVGKNYEDLNLIVVHMGGGVSVGAHKNGKVVDVANALDGDGPFSPERSGGLPTGALVKACFSGKYTQAEVGKMLNGNGGFNAYVGSNDMRDLLKMIEEGDKKAEAVVDAFHYQLCKEIGAMSVVLGGKVDQIILTGGIAYSAKTQADMKNAVEWIAPVTVYPGEDELLALAQGALRVMNGEEEAKVY
>AIBEHGDA_03915
MKIFVINPGSTSTKIALFIDEKPVWAAGAHHTADDLSEFHHVNEQYAYRKDFVLRLLAEADIPLDFDAVIARGGLLKPTPGGVYAINEQMKHDLLNARMEHACNLGALIADEIARECHCPAYIADPEVVDELQPAARLTGIPEIERISIFHALNSKAVSRKYAASIGKHYEELNLIVVHLGGGISVGAHCKGRVIDVNNALNGEGPFSPERAGTIPADQLAELCFSGKYTLKQIKKMLNGKGGLTAHLGMNDVVTIARKASEGEEPYKGVLDAMLYTVAKQAGAMYVTLRGQVDAIILTGGIAHSDYCVGILKEQIDYLAPVVLMPGEDEMGSLAYNALGALKGELPLQVYRPE
>MHOHPBJH_02102
MKDKVLILNPGSTSTKIAVYCNDEIIHLESIQHSHEDLAPFAHVQDQKEYRLEKILNVLDKAGIKLDELICISARGGLLHPIPGGTYEVNDIMVDEMMHPKKEHACNLGALIGKDLADRVGIKSYIVDPVVVDELWPWARMTGLKEVKRVCQFHVLNQKAIARKVARVLGKTYEEVNVIVCHIGGGITVGMHRCGKVVDVNNGLDGDGPMSPERSGGLPNADVLDLAYNHGLTYEEAYRTMVGKGGFVSHLGTNDARAVEAMIDNGDEYAKLVFETMAYQIAKEVGALATTVNGRVDAIALTGGIVYSKRMADWITDRVSFIAPVYRYPGEGEIQALYEGAMRVVRGEEEAKIYE
>FDMLKKHH_00026
MTMHPKRDVVIVINPGSTSSKIALFKAGKMVAERTLNHSLAELSQFDAVIAQKDFRMQAIQEFLADQDFSASEVLAVAGRGGLLKPIPGGTYAVNEAMLDDLTAAKRNEHASNLGAGLAQQVADQYGVKAYVVDPPVVDELQPLARISGLKGIERHSAAHVLNQKAMARQVLATMGKTYATSRVIVAHIGGGLSIHAHENGRMIDGNNGIDGEGPYSPERAGSLPLVDFVAKVLAERLTLAQVKKLLASQSGLRSYLNDISIKNIVARIAEGDETAKFYLDGMIYQIKKQIAEMAGVLNGQVDVIILTGGAAYATAVTAPLQHDLAWIAPVVVRPGEMEMQALYEGVMRVLNHEEPVRVYQSDASTIKGGTGR
>CBNIBNPE_02038
MWAAGAHHTADDLSEFHHVNEQYAYRKDFVLRLLAEADIPLDFDAVIARGGLLKPTPGGVYAINEQMKHDLLNARMEHACNLGALIADEIARECHCPAYIADPEVVDELQPAARLTGIPEIERISIFHALNSKAVSRKYAASIGKHYEELNLIVVHLGGGISVGAHCKGRVIDVNNALNGEGPFSPERAGTIPADQLAELCFSGKYTLKQIKKMLNGKGGLTAHLGMNDVVTIARKASEGEEPYKGVLDAMLYTVAKQAGAMYVTLRGQVDAIILTGGIAHSDYCVGILKEQIDYLAPVVLMPGEDEMGSLAYNALGALKGELPLQVYRPE
>BAGIHJMN_01392
MKILAVNPGSTSTKIAVYEDETPRLVLNIRHSVEELSQFPRIIDQFEFRKHLVLEALEANDIPFKFDAIVGRGGLLKPIPGGVYAVNDAMLDDMLHAMRTHACNLGCLIAHELAAMLPGCPSFIADPGVVDELDDVARITGSPLMPSITIWHALNQRAIARRYAAERSALQPEAPVHYEDLNLIVCHLGGGVSVGVHRHGRAVDVPNALDGFGPFSPERAGTLPAGQLIDLCHSGRYTTEELKKRISGKAGLAAHLGTTDIPAIERRIAEGDTHAALVLDAMIYRIAKEIGGAAVVLYGKVDAILLTGGMAHSEYITSRLQERVSFLAPVHVYPGEDELEALVMNALGALRGELPVQVYR
>FALOMFKP_03412
MDIVIEAAVEAAGELLSAGIDAVVDKAVKHKSEYKSEYRRKHTMAIKSLIINPGSTSTKIGVFEDENLLFEETLRHSTEEISKYDTIFEQKDFRKKIITDLLAEKNCDLKSFNVIVGRGGLLKPIPSGTYAVTDDLLEDLKVGVQGQHASNLGGILAREIGDEIGVPSYIVDPVVVDELMPIARYSGLEEIPRGSIFHALNQKAVAKRYAKEAGKPYESLRLVVVHMGGGVSVGAHEDGKVVDVFSAFDGDGAFSPERAGGVPCAALVKMCFSGKYTEKEISAKLIGKGGLNSYLGTNDMREVTKRANEGDAKAAEVKQAFLLQVAKDIGAMACVLNGKVDQIVITGGIAYGEDVVAKLKERCGWIAPVTVYPGEDELLALAQGALRVMNGEEQVKQY
>ANLDACJB_01073
MWAAGAHHTADDLSEFHHVNEQYAYRKDFVLRLLAEADIPLDFDAVIARGGLLKPTPGGVYAINEQMKHDLLNARMEHACNLGALIADEIARECHCPAYIADPEVVDELQPAARLTGIPEIERISIFHALNSKAVSRKYAASIGKHYEELNLIVVHLGGGISVGAHCKGRVIDVNNALNGEGPFSPERAGTIPADQLAELCFSGKYTLKQIKKMLNGKGGLTAHLGMNDVVTIARKASEGEEPYKGVLDAMLYTVAKQAGAMYVTLRGQVDAIILTGGIAHSDYCVGILKEQIDYLAPVVLMPGEDEMGSLAYNALGALKGELPLQVYRPE
>GOMOADOP_00617
MKLLIINPGGTSTKIAVFEDEEQVLKKNIIHTQEELSGFSHVFDQFGYRKGLILKRLRKKAWIYMSCPEWLGGEGL
>GOMOADOP_00618
MNPIPGGTYRVNERMLEDLEHAVHGEHPSNLGAALARSIGDQIGVPSFVVDPVSVDELMPKARISGISDLERPSWFHALNHKAVARWAAERIGKKYEESSLIIAHLGSGNSVVAHKNGQMIDGSGGRTNGPFSPERSGGLPTYPLVELCYSGKYTREEMVAKISSTGGMYDYLGTKDAGEVERRMGLGDETAKLVYEAFVYMVAKEICSYAAVFEGKVDCIVLTGGIAHSRYVTDEIRRMAGFLAPVEVVAGEFEMTALALGTLRVLKGEEEPREYE
>GOMOADOP_05725
MHMRIYKIAAINLGSTSTKIAYYENENCVFKDNIVHTARALEGFSTIWEQFEFRKQAIEAYLKEKGILISGLDAVVTRGGHTEPIVGGVYRITRKMLEQSASEKYGNHATDLGLKLAYEFSAQGPQAFTVDPPTTDEFEPLARYSGLPQIKRRSSFHVLNHRAAGRQYAKDSGKDYRDLNLVVIHMGGGISIAAHKKGRLVDANNAIDGDGPFSTNRCCSVPIGDLINMCYSGTYTYSEIRRLINGNAGLMAYVGENDVKTVEERAAGGDQACGEALDAMCYQIAKEVGAAATVLMGEVDAIVFTGGIAHSKRIVDSVSRRVSFIAPIAVYPGEYEMQSLGLNTLAALRGEEEIKELNE
>BGLEACLA_02036
MAYKILTLNFGSTSSKIAYFEDERLVVRGSLEHPNEELERFADFWSQEPYRIAAIRNFLKEQEIQEEEMDLIACWGGHCKPGKGGAYRITKQFLEQVKSGQYGHHPCDLAPFAAYQMAGECGMAISIDPPTIDEFNALARYTGIPGITRKSRMQTLNQKLLPENTPRITEKSMRNAA
>PCELCKFH_01481
MKLLVINPGSTSTKIAVYENEVPCLVRSIRHTVDELSSFSHIIDQFEFRKNLVLKELEANNIPFEFDAIVGRGGLLKPIPGGVYEVNDAMLDDILHAMRTHACNLGCLIASELAALLPGCRAFIADPGVVDELDEIARITGSPLMPRITIWHALNQRAIARRYAAEHHTRYEELDLIVCHLGGGISVGVHHHGKAVDVNNALDGEGPFSPERAGTLPAGQLIDLCCSGRYTKDELKKRISGRAGLTAHLGTTDVPAIVRRIEEGDKHAGLVLDAMIYQIAKSIGAASVVLYGKIDAILLTGGMAHSDYIISRLKERISFLAPVHVYPGEDEMEALALNALGALRGELPIQEYK
>FMFJAHPA_03913
MKIFVINPGSTSTKIALFIDEKPVWAAGAHHTADDLSEFHHVNEQYAYRKDFVLRLLAEADIPLDFDAVIARGGLLKPTPGGVYAINEQMKHDLLNARMEHACNLGALIADEIARECHCPAYIADPEVVDELQPAARLTGIPEIERISIFHALNSKAVSRKYAASIGKHYEELNLIVVHLGGGISVGAHCKGRVIDVNNALNGEGPFSPERAGTIPADQLAELCFSGKYTLKQIKKMLNGKGGLTAHLGMNDVVTIARKASEGEEPYKGVLDAMLYTVAKQAGAMYVTLRGQVDAIILTGGIAHSDYCVGILKEQIDYLAPVVLMPGEDEMGSLAYNALGALKGELPLQVYRPE
>AJKHDDNJ_03042
MKILVINPGSTSTKIAVYENETPLFISNIKHSVEELSAFPEVIDQFEFRKNLVLQELENNKIPFSFDAIIGRGGLVKPIPGGVYEVNDAMKRDTVHAMRTHACNLGGLIASELAATLPDCPAFIADPGVVDELEDIARITGSPLMPKITIWHALNQKAIARRFAKEQGTQYEELDLIICHLGGGISVAVHHHGRAIDANNALDGEGPFSPERAGTLPAGQLIDLCFSGQHTKDELKKRISGRAGLTAHLGTTDVPAIIQSIEEGDKKAELILDAMIYNVAKAIGASATVLCGKVDAILLTGGIAYSDYVVSRLKKRISFLAPIYVYPGENEMESLAFNAIGALKGELPIQVYK
>CJJDNJKD_00630
MKILVINPGSTSTKIAVYENDTPRLVRNIRHTVDELSSFSHIIDQFEFRKNLVLKELEADNIPFEFDAIVGRGGLLKPIPGGVYEVNDAMLDDILHAMRTHACNLGCLIASELAALLPGCRAFIADPGVVDELDEIARITGSPLMPRITIWHALNQRAIARRYAAAQHVRYEDLDLIVCHLGGGISVGVHHHGKAVDVNNALDGEGPFSPERAGTLPAGQLIDLCCSGRYTKDELKKRISGRAGLTAHLGTTDVPAIVRRIEEGDRHAGLVLDAMIYQVAKSIGAASVVLYGKIDAILLTGGMAHSDYIISRLKERISFLAPVHVYPGEDEMEALALNVLGALRGELPIQVYK
>CIBNGCOL_03920
MKIFVINPGSTSTKIALFIDEKPVWAAGAHHTADDLSEFHHVNEQYAYRKDFVLRLLAEADIPLDFDAVIARGGLLKPTPGGVYAINEQMKHDLLNARMEHACNLGALIADEIARECHCPAYIADPEVVDELQPAARLTGIPEIERISIFHALNSKAVSRKYAASIGKHYEELNLIVVHLGGGISVGAHCKGRVIDVNNALNGEGPFSPERAGTIPADQLAELCFSGKYTLKQIKKMLNGKGGLTAHLGMNDVVTIARKASEGEEPYKGVLDAMLYTVAKQAGAMYVTLRGQVDAIILTGGIAHSDYCVGILKEQIDYLAPVVLMPGEDEMGSLAYNALGALKGELPLQVYRPE
>AHABMNKD_03271
MKIFVINPGSTSTKIALFIDEKPVWAAGAHHTADDLSEFHHVNEQYAYRKDFVLRLLAEADIPLDFDAVIARGGLLKPTPGGVYAINEQMKHDLLNARMEHACNLGALIADEIARECHCPAYIADPEVVDELQPAARLTGIPEIERISIFHALNSKAVSRKYAASIGKHYEELNLIVVHLGGGISVGAHCKGRVIDVNNALNGEGPFSPERAGTIPADQLAELCFSGKYTLKQIKKMLNGKGGLTAHLGMNDVVTIARKASEGEEPYKGVLDAMLYTVAKQAGAMYVTLRGQVDAIILTGGIAHSDYCVGILKEQIDYLAPVVLMPGEDEMGSLAYNALGALKGELPLQVYRPE
>OAGAAAPG_06105
MKLLMKLLIINPGGTSTKIAVFEDEKQILKLNITHTQEELSEYKRVFDQFDYRRKLILDALSQEGIEISDLSCVVGRGGLMNPIPGGTYRVSNKMVEDLRNAVHGEHPSNLGSALAKSIGDEIGIPSFVVDPVSVDELMPVARISGIEELERPSWFHALNQKAVARWAAERIGKKYEESNLIVAHLGSGNSIVAHKEGKMVDGSGGRTNGPFSPERSGGLPTYPLVELCYSGKYTHEEMVDKISSTGGIYDYLGTKDAEEVERRISQGDEKAKLVYEAFVYNVAKEICSYGAVFDGKVDCIVLTGGIAHSEYVVNEVRRMTGFMAPIEVVAGEFEMTALALGGLRVLRGEEVPKEYE
>IDFGMDIK_02622
MKILAVNPGSTSTKIAVYEDETPRLVLNIRHSVEELSQFPRIIDQFEFRKHLVLEALEANDIPFKFDAIVGRGGLLKPIPGGVYAVNDAMLDDMLHAMRTHACNLGCLIAHELAAMLPGCPSFIADPGVVDELDDVARITGSPLMPSITIWHALNQRAIARRYAAERSALQPEAPVHYEDLNLIVCHLGGGVSVGVHRHGRAVDVPNALDGFGPFSPERAGTLPAGQLIDLCHSGRYTTEELKKRISGKAGLAAHLGTTDIPAIERRIAEGDTHAALVLDAMIYRIAKEIGGAAVVLYGKVDAILLTGGMAHSEYITSRLQERVSFLAPVHVYPGEDELEALVMNALGALRGELPVQVYR
>NDKHENDM_01199
MAEKNYRILVINPGSTSTKVGLFEGAEEVFSANVAHDAKKLKEIGDVSAQLPYRRDMILDILDQNKVDLAKVDAFVGRGGGLMPCEGGVYQIEEKLLHDARVGANGVQHPAQLGSQLAHEFARFYGNKPAFVVNPPDTDELCDDARMTGIRGVYRNVHLHALNLKETAIRHAKAKGRRYEDCDLIVCHIGGGISISAHQHGRMIDGYDIVGGEGPMTPTRAGAVPVVEVLDYLKDHDAASTRKLCQRSGGFADLLGTSDALEVCRRAEAGDEAASRAWSAMEYQLVKYIGSMATVLHGNVDGILLGGGMVHNQGLVAYIRDACGWIAPVTAYPGEFELEAMAAGAVRALSGEEEVKHYTGVPVFSGFACFDEQD
>CGOMDOKB_03145
MKIFVINPGSTSTKIALFIDEKPVWAAGAHHTADDLSEFHHVNEQYAYRKDFVLRLLAEADIPLDFDAVIARGGLLKPTPGGVYAINEQMKHDLLNARMEHACNLGALIADEIARECHCPAYIADPEVVDELQPAARLTGIPEIERISIFHALNSKAVSRKYAASIGKHYEELNLIVVHLGGGISVGAHCKGRVIDVNNALNGEGPFSPERAGTIPADQLAELCFSGKYTLKQIKKMLNGKGGLTAHLGMNDVVTIARKASEGEEPYKGVLDAMLYTVAKQAGAMYVTLRGQVDAIILTGGIAHSDYCVGILKEQIDYLAPVVLMPGEDEMGSLAYNALGALKGELPLQVYRPE
>LNGLBKMD_00340
MTRQLILAINPGSTSTKVGLFDGADEILSRTVRHGADVTGLSLPEQLPHREREVRDLLGESNIAGEDLSAIVGRGGLLAPITSGTYAVNPLMREDLASGRFGMHASNLGGLLAHKLGELFQVPNFIVDPVVVDELGPLARLTGMPEINRRSIFHALNQKAVAKRFAAENGSDYKNLNLIIAHLGGGITVGAHSKGAVIDVNNGLDGDGPLAPERAGSIPVGQVVELCYSTRYKESEMKQKIVGRGGLFAHLGTFDAIEIEQRIADGDEQAALLYETMAYRVAQEIAKHGATLRGDVDAILLTGGIAYSTWLTEQISVRVGYLAPVHIYPGEDELKALAEGALRAIRQEEAVREYEGDTHGTRI
>OBBEALAH_03875
MKTLVINPGSTSTKAAVFEDDKELARENLAHSKDDLSGFKVWTAQLDYRYGLVMQFLKRMGYRPQDLSCVMSRGGSPPGIHAGATAVDERLVDALLNRPLEPHPASLGPVIAAKIAEEAGIPAFVYDPITSDELTPLAKVYGVKGIQHNSMCHFLNTHAMGIRLAKNLGRNFHEMTILAAHIGGGNSICLWKKGHPVDVVPGDACAFSAERAGFMRSERMVQLVQEYGAKNCIGWLHGKGGFVSLLGTNDLREVERMIKEGDRDALLCQKAMAYQLSKCICSLLPAADGRLDAVIITGGGAYWERLTDDIRDRIGFLDTPVCIMPGENEMQALAEGALRIMNGEEKVQQYNG
>OBBEALAH_05006
MKPYKVLTINPGSTSTKIALFEGEECLYSQTVSHEAKELEQYASMSEQLPYRRDTVLTLLKEAGIGLEEVDVFVGRGGGLIAMEGGTYGVTDLMLEHARTCANGVIHPAALGSQLAHEFAQAYGAKAMVVNPPDVDELQDLARMTGIRGVHRIIHLHALNLKETAIRHSKNVMKKPYAECRYVVCHIGGGISISAHEKGRMIDGYDIVGGEGPMAPTRCGSISVANLLEYMKMNQASLEDVKKLCTRTGGFVNHMGISDAIELTERAKAGDRYAGLLWDSMIYQIEKCIGAMAAVLHGQVDGILLGGGMVHNQDLVGQITDACSFIAPVTAYPGEFEMEAMAAGAIRVLEGEEELKTYTGTPVWDGFDWE
>GDPHDLKG_01379
MKKYKVLALNPGSTSTKIALFDGEECLFSKNVSHDAGELEKFATLSEQLPYRRDMILSLLKEANVSLEDVDVFVGRGGGLLAMEGGTYEVTDLMLDHAKNCANGVIHPASLGPQLAREFAEQYGAKAMVVNPPDVDELQDLARMTGIKGVNRVIHLHALNLKETAIRHSKNVMQKKYEDCNYVVCHIGGGISVSAHRQGKMVDGYDIVGGEGPMAPTRCGSVSVADLLQYMKRENLEIADVKKLCTRTGGFVSHTGISDALELTKRAQAGDKYAEMLWNTMIYQIEKCIGSMAAVLYGKVDGILLGGGMVYNEDLVRQITESCSFIAPVYAYPGEFEMEAMAAGAIRVLNGEEELKEYTGKLVWDGFPWQE
>CGPFNCNN_02717
MKILAINPGSTSTKIAVFEDETPLLVRNIRHTVDELATFPQVTDQFDFRKSLVLTELEKEGIPFQFDAIIGRGGLVKPIPGGVYEVNEAMRLDTLHAMRTHACNLGCLIAAELASMLPGCRAFIADPGVVDEMDEIPHITGSPLMPRVTIWHALNQRAIARRYAREHDTRYENLNLVICHLGGGISIGAHDHGRAIDVNNALDGEGPFSPERAGTLPAGQLIDLCYSGRFTKDELKKRISGRAGLTAHLGTTDVPAIVASIENGDKKAELVLNAMIYQVAKSIGAAAVALYGKVDAILLTGGIAHSDYVVSRLKERISFLAPVYVYPGEDELEALAQNALGALRGELPIAEYT
>ILEKNPCG_02805
MKLLVINPGSTSTKIAVYENEVPRLVRSIRHTVDELSSFSHIIDQFEFRKNLVQKELEANNIPFEFDAIVGRGGLLKPIPGGVYEVNDAMLDDILHAMRTHACNLGCLIASELAALLPGCRAFIADPGVVDELDEIARITGSPLMPRITIWHALNQRAIARRYAAEHHTRYEELDLIVCHLGGGISVGVHHHGKAVDVNNALDGEGPFSPERAGTLPAGQLIDLCCSGRYTKDELKKRISGRAGLTAHLGTTDVPAIVRRIEEGDKHAGLVLDAMIYQIAKSIGAASVVLYGKIDAILLTGGMAHSDYIISRLKERISFLAPVHVYPGEDEMEALALNALGALRGELPIREYK
>HIKCLAPF_02294
MDKLNISSTPSSVKNGRGERLLVINPGSTSTKIAVYENETPLLVRNIRHTVEELSAFPRVIDQFEFRKSLVLRELEVNDIPFRFDAVIGRGGLVKPIPGGVYEVNEAMKRDTLHAMRTHACNLGGLIADELAAALPGCRAFIADPGVVDELEEVARITGSPLMPRITIWHALNQKAIARRYAAEHGTRYEDLDLIVCHLGGGISVAVHRHGRAVDANNALDGEGPFSPERAGTLPAGQLIDLCFSGKFTKDELKKRISGRAGLTAHLGTTDIPAIIQFIEAGDDHARLVLDAMIYNVAKSIGAASTVLCGKVDAILLTGGIAYSDYVISRLRERISFLAPVFVYPGEDEMEALALNALGALRGELPVQVYQ
>JKNJADGA_01939
MKILVINPGSTSTKIAVYENETPLFVSNIKHSVEELSAFPEVIDQFEFRKNLVLQELENNKIPFSFDAIIGRGGLVKPIPGGVYEVNEAMKRDTVHAMRTHACNLGGLIASKLASTLPNCPAFIADPGVVDELEDIARITGSPLMPKITIWHALNQKAIARRFAKEQGTQYENLDLIICHLGGGISVAVHHHGRAIDANNALDGEGPFSPERAGTLPAGQLIDLCFSGQLTKDELKKRISGRAGLTAHLGTTDVPAIIQSIEKGDKKAELILDAMIYNVAKAIGASATVLCGKIDAILLTGGIAYSEYVISRLKKRISFLAPIYVYPGENEMESLAFNAIGALKGELPIQIYK
>NDMECGBO_02290
MSYKILIINPGSTSTKIGVYEDETQLMEETLRHSTEEIAKYDTIYDQKDFRKEVILDVLKEKNVDLNDIDVVVGRGGLLKPIPGGTYATTPELLEDLKVGKQGQHASNLGGILASEIAAEINVPSYIVDPVVVDELADVARLSGHPLFPRTSIFHALNQKAVAKRYAKEVGKNYEDLNLIVVHMGGGVSVGAHKNGKVVDVANALDGDGPFSPERSGGLPTGALVKACFSGKYTQAEVGKMLNGNGGFNAYVGSNDMRDLLKMIEEGDKKAEAVVDAFHYQLCKEIGAMSVVLGGKVDQIILTGGIAYSAKTQADMKNAVEWIAPVTVYPGEDELLALAQGALRVMNGEEEAKVY
>JBCILPMA_01810
MKKIFVINPGSTSTKLALFEDKECKFSTNVFHDSSVLIKFPKINDQLMYRMMVIQEFIKENHIDLTGLDAVVGRGGSCYAVESGIYEVTDQLLEDTRQAKGGLYHVSMLGVQLAKEVADLYGGRIFMMDPPIVDEYCDLARITGVKGIYRKAVSHALNVKATARVHCAKYGLDYTKSNFIICHIDGGISITAHKQGKMIDGNDAGGGQGPFTPTRMGSMAITDILHYFSDQPKEKLRALCYEAGGLSSHFGTSDADQIHALVDAGNVHAKRIWDAMAYQICKEIGSMATVLEGKVDGILLTGGLLRFDDISQFIEKHCSWIASVYSYPGEFEQEAMAYGALDVLNGKRELSVYTGKPVWSGFDE
>FDLKDMHF_01616
MKILAVNPGSTSTKIAVYEDETPRLVLNIRHSVEELSQFPRIIDQFEFRKHLVLEALEANDIPFKFDAIVGRGGLLKPIPGGVYAVNDAMLDDMLHAMRTHACNLGCLIAHELAAMLPGCPSFIADPGVVDELDDVARITGSPLMPSITIWHALNQRAIARRYAAERSALQPEAPVHYEDLNLIVCHLGGGVSVGVHRHGRAVDVPNALDGFGPFSPERAGTLPAGQLIDLCHSGRYTTEELKKRISGKAGLAAHLGTTDIPAIERRIAEGDTHAALVLDAMIYRIAKEIGGAAVVLYGKVDAILLTGGMAHSEYITSRLQERVSFLAPVHVYPGEDELEALVMNALGALRGELPVQVYR
>AHNCCJFE_02641
MSEYKVLTINPGSTSTKIALFEGENCLFSKNVSHDAKELDKFQSLPEQLPYRRDTILQLLNEAGVRLDDVDVFVGRGGGLLAMEGGTYEVTDLMLDHARNSANGVIHPAGLGPQLAREFAEQYGAKAMVVNPPDVDELQDLARMTGIKGVNRIIHLHALNLKETAIRHSKNVMNKKYEECNYVVCHIGGGISVSAHRKGKMIDGYDIVGGEGPMAPTRCGSISVANLLSYMKENNLDIADVKKLCTRTGGFVSHAGISDALELTVRAKNGDKYAEMLWNTMIYQIEKCIGSMAAVLHGEVDGILLGGGMVYNEDLVNQITEACSFIAPVTAYPGEFEMEAMAAGAIRVLNGEEELKVYTGKKVWDGFDWE
>FHNMCGPK_01470
MKILVINPGSTSTKIAVYENDTPRLVRNIRHTVDELSSFSHIIDQFEFRKNLVLKELEADNIPFEFDAIVGRGGLLKPIPGGVYEVNDAMLDDILHAMRTHACNLGCLIASELAALLPGCRAFIADPGVVDELDEIARITGSPLMPRITIWHALNQRAIARRYAAAQHVRYEDLDLIVCHLGGGISVGVHHHGKAVDVNNALDGEGPFSPERAGTLPAGQLIDLCCSGRYTKDELKKRISGRAGLTAHLGTTDVPAIVRRIEEGDRHAGLVLDAMIYQIAKSIGAASVVLYGKIDAILLTGGMAHSDYIISRLKERISFLAPVHVYPGEDEMEALALNVLGALRGELPIQVYK
>OIOCDECJ_01663
MSYKILIINPGSTSTKIGVYEDETQLMEETLRHSTEEIAKYDTIYDQKDFRKEVILDVLKEKNVDLNDIDVVVGRGGLLKPIPGGTYATTPELLEDLKVGKQGQHASNLGGILASEIAAEINVPSYIVDPVVVDELADVARLSGHPLFPRTSIFHALNQKAVAKRYAKEVGKNYEDLNLIVVHMGGGVSVGAHKNGKVVDVANALDGDGPFSPERSGGLPTGALVKACFSGKYTQAEVGKMLNGNGGFNAYVGSNDMRDLLKMIEEGDKKAEAVVDAFHYQLCKEIGAMSVVLGGKVDQIILTGGIAYSAKTQADMKNAVEWIAPVTVYPGEDELLALAQGALRVMNGEEEAKVY
>GFLFNHJE_03719
MSFQILTINPGSTSTKIAIFEDEKEIFSKTLRHTAEELSPYATVASQFQFRKNIILSELQQAGWDIHGFHAIVGRGGLVKPIESGIYEVNDALAHDLEYPVMGEHASNLGGLIARDIVREMHNGTKAYIADPVVVDELDPIARLSGHPALSRVSIFHALNQKVIARTYAREVGKKYEEMNLIVAHMGGGVSVGAHCCGRVVDVNNALDGDGPFSPERSGGLPTGALVELCFSGKSKAEVKKMLKGNGGVVAYLGTNDMRLVEEKAPVDAEYGMIQDAMCYQIGKEIGAMAAVLKGKVDAILLTGGIAYGKPITDYITRMVGFIAPVKVYPGEDEMRALAMNGLMVLRGEMQAKTYA
>JICEPIIA_01556
MSYKSLIINPGSTSTKIGVFEDETLLFEETLRHSTEEIAQYDSIVAQKDFRKDVIAKVLAENNFDIKTLDVVVGRGGLLKPIPGGTYTVTDELVKDLVEAKRGEHASNLGGILAKDFADELGIPAYIVDPVVVDELQDVARLSGHPELPRTSIFHALNQKAVAKRYAKEVGKKYEDLNLIVVHMGGGVSVGAHTGGKVVDVFNALDGDGAFSPERAGGVPNGELVRLCYSGKYTEKEMIKQLVGKAGFNAYCGSNDARDIEAMAKNGDKHAQLVFDAFLYQVSKDIGAQAAVLSGKVDQIILTGGIAYGKYATEEITKRVQFIAPVTVYGGEDELLALAQGALRVLNGEEEAKVY
>DKBADDIN_02349
MKILVINPGSTSTKLAVYEDDVLVWRESLYHSAEEVAGFRHINEQYDYRRQHVHEALEKAGIPLRFDAVIARGGLLKPIPGGVYLVDERVKQDLWNASMEHASNLAAWIADEIAQQAGCPAYIADPVVTDELREEARISGVPELPRISIFHALNSRAVSRRYAARIGKKYEEMNLIVVHLGGGISVSAHQYGRVVDVNNALNGEGPFSPERAGTVPARQLVDLCFSGKYTHRELCRMLNGRGGLVAHLGTTDVPTIIRGIHAGEIHYKRVLDAMLYTVAKQIGAMHVALHCATDAIILTGGIAYNEYCTDALRGWVESLAPVEIIPGEDEMGALAMNALGALNGELTVQRYCPKQDDEIQGK
>BAAKKMKF_01927
MSEYKVLTINPGSTSTKIALFEGENCLFSKNVSHDAKELDKFQSLPEQLPYRRDTILQLLNEAGVRLDDVDVFVGRGGGLLAMEGGTYEVTDLMLDHARNSANGVIHPAGLGPQLAREFAEQYGAKAMVVNPPDVDELQDLARMTGIKGVNRIIHLHALNLKETAIRHSKNVMNKKYEECNYVVCHIGGGISVSAHRKGKMIDGYDIVGGEGPMAPTRCGSISVANLLSYMKENNLDIADVKKLCTRTGGFVSHAGISDALELTVRAKNGDKYAEMLWNTMIYQIEKCIGSMAAVLHGKVDGILLGGGMVYNEDLVNQITEACSFIAPVTAYPGEFEMEAMAAGAIRVLNGEEELKVYTGKKVWDGFDWE
>HPGKIPPD_01021
MSYKILIINPGSTSTKIGVYEDETQLMEETLRHSTEEIAKYDTIYDQKDFRKEVILDVLKEKNVDLNDIDVVVGRGGLLKPIPGGTYATTPELLEDLKVGKQGQHASNLGGILASEIAAEINVPSYIVDPVVVDELADVARLSGHPLFPRTSIFHALNQKAVAKRYAKEVGKNYEDLNLIVVHMGGGVSVGAHKNGKVVDVANALDGDGPFSPERSGGLPTGALVKACFSGKYTQAEVGKMLNGNGGFNAYVGSNDMRDLLKMIEEGDKKAEAVVDAFHYQLCKEIGAMSVVLGGKVDQIILTGGIAYSAKTQADMKNAVEWIAPVTVYPGEDELLALAQGALRVMNGEEEAKVY
>OOIKGFMI_01539
MKIFVINPGSTSTKIALFIDEKPVWAAGAHHTADDLSEFHHVNEQYAYRKDFVLRLLAEADIPLDFDAVIARGGLLKPTPGGVYAINEQMKHDLLNARMEHACNLGALIADEIARECHCPAYIADPEVVDELQPAARLTGIPEIERISIFHALNSKAVSRKYAASIGKHYEELNLIVVHLGGGISVGAHCKGRVIDVNNALNGEGPFSPERAGTIPADQLAELCFSGKYTLKQIKKMLNGKGGLTAHLGMNDVVTIARKASEGEEPYKGVLDAMLYTVAKQAGAMYVTLRGQVDAIILTGGIAHSDYCVGILKEQIDYLAPVVLMPGEDEMGSLAYNALGALKGELPLQVYRPE
>ABCCDAAF_03194
MKILAINPGSTSTKIAVYEDTTPLLVRNIRHSVEELSHFPRVIDQFEFRKNLVIEALKENDIPFEFDAIVGRGGLLKPIPGGVYEVNDAMLDDITHAMRSHACNLGCLIASELATLLPGCRAFIADPGVVDELDEIARITGSPLMPRITIWHALNQRAIARRFAAELTAASPDHPVHYEDLNLIICHLGGGISVGAHHYGRAIDVNNALDGEGPFSPERAGTLPAGQLIDLCYSHRFRKDELKKRISGHAGLAAHLGTTDIPAIIKSIEDGDEKAELVLNAMIYQVAKSIGAAAVALFGKIDAILLTGGIAHSEYVISRLRERVSFLAPIHVYPGEDELEALAVNVLGALRGELPIQVYK
>NDKACOAC_00981
MSFQILTINPGSTSTKIAIFEDEKEIFSKTLRHTAEELSPYATVASQFQFRKNIILSELQQAGWDIHGFHAIVGRGGLVKPIESGIYEVNDALAHDLEYPVMGEHASNLGGLIARDIVREMHNGTKAYIADPVVVDELDPIARLSGHPALSRVSIFHALNQKVIARTYAREVGKKYEEMNLIVAHMGGGVSVGAHCCGRVVDVNNALDGDGPFSPERSGGLPTGALVELCFSGKSKAEVKKMLKGNGGVVAYLGTNDMRLVEEKAPVDAEYGMIQDAMCYQIGKEIGAMAAVLKGKVDAILLTGGIAYGKPITDYITRMVGFIAPVKVYPGEDEMRALAMNGLMVLRGEMQAKTYA
>BMMAOAOF_00646
MKILVINPGSTSTKLAVYENENPIWRESIAHPSKELAGFHHINEQYEYRRKCVHDTLEKAGIPLVFDAVIARGGLLKPTPGGVYQINERIKHDLWHADMEHASNLAAWIADEIAHCAGCPSYLADPVVTDELRDLARISGIPELPRISIFHALNSRAVSRSYAARIGRKYEELNLIVAHLGGGISVSAHHYGKVVDVNNALNGEGPFSPERAGTLPARQLVDMCFSGKYTYAEIRKMINGRGGLVAHLGTTDVQSIIRWAHAGAEKHKLVLDAMLYTVAKQVGAMHIALHGQTDAVILTGGIAFNDYCIQGLREWLEGLAPIVVIPGEDEMGALAMNALGVLRGELTLQEYAPETSSD
>IPIDMFNM_00138
MKILVINPGSTSTKLAVYENENPIWRESIAHPSKELAGFHHINEQYEYRRKCVHDTLEKAGIPLVFDAVIARGGLLKPTPGGVYQINERIKHDLWHADMEHASNLAAWIADEIAHCAGCPSYLADPVVTDELRDLARISGIPELPRISIFHALNSRAVSRSYAARIGRKYEELNLIVAHLGGGISVSAHHYGKVVDVNNALNGEGPFSPERAGTLPARQLVDMCFSGKYTYAEIRKMINGRGGLVAHLGTTDVQSIIRWAHAGAEKHKLVLDAMLYTVAKQVGAMHIALHGQTDAVILTGGIAFNDYCIQGLREWLEGLAPIVVIPGEDEMGALAMNALGVLRGELTLQEYAPETSSD
>POLNEBPL_00487
MKILAVNPGSTSTKIAVYEDETPRLVLNIRHSVEELSQFPRIIDQFEFRKHLVLEALEANDIPFKFDAIVGRGGLLKPIPGGVYAVNDAMLDDMLHAMRTHACNLGCLIAHELAAMLPGCPSFIADPGVVDELDDVARITGSPLMPSITIWHALNQRAIARRYAAERSALQPEAPVHYEDLNLIVCHLGGGVSVGVHRHGRAVDVPNALDGFGPFSPERAGTLPAGQLIDLCHSGRYTTEELKKRISGKAGLAAHLGTTDIPAIERRIAEGDTHAALVLDAMIYRIAKEIGGAAVVLYGKVDAILLTGGMAHSEYITSRLQERVSFLAPVHVYPGEDELEALVMNALGALRGELPVQVYR
>IFEDNBNF_01589
MSYKILIINPGSTSTKIGVYEDETQLMEETLRHSTEEIAKYDTIYDQKDFRKEVILDVLKEKNVDLNDIDVVVGRGGLLKPIPGGTYATTPELLEDLKVGKQGQHASNLGGILASEIAAEINVPSYIVDPVVVDELADVARLSGHPLFPRTSIFHALNQKAVAKRYAKEVGKNYEDLNLIVVHMGGGVSVGAHKNGKVVDVANALDGDGPFSPERSGGLPTGALVKACFSGKYTQAEVGKMLNGNGGFNAYVGSNDMRDLLKMIEEGDKKAEAVVDAFHYQLCKEIGAMSVVLGGKVDQIILTGGIAYSAKTQADMKNAVEWIAPVTVYPGEDELLALAQGALRVMNGEEEAKVY
>FPAPKIJN_03192
MKILVINPGSTSTKIAVYENETPLLVRNISHTVEELSVYSQVVDQFEFRKNLVLQELEANKIPFDFDAVIGRGGLVKPIPGGVYEVNEAMKRDTVHAMRTHACNLGGLIADKLASSLPNCRAFIADPGVVDELEDIARITGSPLMPKITIWHALNQKAIARRFAREQGTQYEDLDLIICHLGGGISIAVHRHGRAIDANNALDGEGPFSPERAGTLPAGQLIDLCFSGQFTKDELKKRISGRAGLTAHLGTTDVPVIIKSIEEGDKKAELVLDAMIYNVAKAIGGAATVLCGKIDAILLTGGIAYSDYVISRLKKRISFLAPIHIYPGENEMESLAFNALGALKGELPIQIYK
>BNIFJCFE_02441
MKILAVNPGSTSTKIAVYEDETPRLVLNIRHSVEELSQFPRIIDQFEFRKHLVLEALEANDIPFKFDAIVGRGGLLKPIPGGVYAVNDAMLDDMLHAMRTHACNLGCLIAHELAAMLPGCPSFIADPGVVDELDDVARITGSPLMPSITIWHALNQRAIARRYAAERSALQPEAPVHYEDLNLIVCHLGGGVSVGVHRHGRAVDVPNALDGFGPFSPERAGTLPAGQLIDLCHSGRYTTEELKKRISGKAGLAAHLGTTDIPAIERRIAEGDTHAALVLDAMIYRIAKEIGGAAVVLYGKVDAILLTGGMAHSEYITSRLQERVSFLAPVHVYPGEDELEALVMNALGALRGELPVQVYR
>OLJLFCEF_01684
MKIFVINPGSTSTKIALFIDEKPVWAAGAHHTADDLSEFHHVNEQYAYRKDFVLRLLAEADIPLDFDAVIARGGLLKPTPGGVYAINEQMKHDLLNARMEHACNLGALIADEIARECHCPAYIADPEVVDELQPAARLTGIPEIERISIFHALNSKAVSRKYAASIGKHYEELNLIVVHLGGGISVGAHCKGRVIDVNNALNGEGPFSPERAGTIPADQLAELCFSGKYTLKQIKKMLNGKGGLTAHLGMNDVVTIARKASEGEEPYKGVLDAMLYTVAKQAGAMYVTLRGQVDAIILTGGIAHSDYCVGILKEQIDYLAPVVLMPGEDEMGSLAYNALGALKGELPLQVYRPE
>HKKCGIKC_03563
MWAAGAHHTADDLSEFHHVNEQYAYRKDFVLRLLAEADIPLDFDAVIARGGLLKPTPGGVYAINEQMKHDLLNARMEHACNLGALIADEIARECHCPAYIADPEVVDELQPAARLTGIPEIERISIFHALNSKAVSRKYAASIGKHYEELNLIVVHLGGGISVGAHCKGRVIDVNNALNGEGPFSPERAGTIPADQLAELCFSGKYTLKQIKKMLNGKGGLTAHLGMNDVVTIARKASEGEEPYKGVLDAMLYTVAKQAGAMYVTLRGQVDAIILTGGIAHSDYCVGILKGQIDYLAPVVLMPGEDEMGSLAYNALGALKGELPLQVYRPE
>KFPMBBFO_02124
MSYKILIINPGSTSTKIGVFEDENLLFEETLRHTTEELAGFNLIVEQKDFRKKVILDILAEKNFDIKTLDVCVGRGGMLKPIPGGTYPVSDELLEDLKIGKQGQHASNLGGILAREIGDELGIPSYIVDPVVVDELMPSSRLSGVPELPRRSVFHALNQKAVAKRYAKEHGKKYEDLNLIVVHMGGGVSVGAHLNGRIVDVNNALDGEGAFSPERAGGVPSGDLVKMCFSGKYTQQEVTKKLVGNGGFNAYIGSNDARDLEKLVQEGDEHAKLVQDAFHQQVAKDIGAMSTVLCGKVDQIILTGGIAYSKHTCAELEKRAGFIAPFTVYPGEDELLALAQGALRVMNGEEEPMTY
>LAJDDGGH_01514
MKLLVINPGSTSTKIAVYENEVPCLVRSIRHTVDELSSFSHIIDQFEFRKNLVLKELEANNIPFEFDAIVGRGGLLKPIPGGVYEVNDAMLDDILHAMRTHACNLGCLIASELAALLPGCRAFIADPGVVDELDEIARITGSPLMPRITIWHALNQRAIARRYAAEHHTRYEELDLIVCHLGGGISVGVHHHGKAVDVNNALDGEGPFSPERAGTLPAGQLIDLCCSGRYTKDELKKRISGRAGLTAHLGTTDVPAIVRRIEEGDKHAGLVLDAMIYQIAKSIGAASVVLYGKIDAILLTGGMAHSDYIISRLKERISFLAPVHVYPGEDEMEALALNALGALRGELPIQEYK
>EDLLILGH_00959
MDKLNINSTPSSVKNGRGERLLVINPGSTSTKIAVYENETPLLVRNIRHTVEELSAFPRVIDQFEFRKSLVLRELEVNDIPFRFDAVIGRGGLVKPIPGGVYEVNEAMKRDTLHAMRTHACNLGGLIADELAAALPGCRAFIADPGVVDELEEVARITGSPLMPRITIWHALNQKAIARRYAAEHGTRYEDLDLIVCHLGGGISVAVHRHGRAVDANNALDGEGPFSPERAGTLPAGQLIDLCFSGKFTKDELKKRISGRAGLTAHLGTTDIPAIIQSIEAGDDHARLVLDAMIYNVAKSIGAASTVLCGKVDAILLTGGIAYSDYVISRLRERISFLAPVFVYPGEDEMEALALNALGALRGELPVQVYQ
>DOGBJFMC_00672
MKSYKVFAINPGSTSTKIAMFEGDKEVFSKNVSHDAEKLKEFKEISDQFDYRKETILKELAEAGQTLEGVDAFSARGGGLVNVEGGVYKVGEKLLEHARVGYTVKHPATLGAQLADAFAKEYGGVAFVVNPPDVDEFTDVARVTGLKGIYRESRIHALNQKEIGIRYAAKLGKKYEDLNLIICHIGGGISVTAHNHGKMVDSNDIANGDGPMAPTRCGQLPVKDVVTMCFSGKYTEKEMREKITKTGGLVDHLGTSDAREVTEMIKNGNQYAKLIYDAMIYEIGKTAGSMAAVLCGKVDGIIFTGGISHDKYVVEKLTEMLSFIAPITVMAGEFEMEALAAGAIRVLSGKEEAKTYTGIPVWNGFNV
>CAJEHBLD_01327
MKIFVINPGSTSTKIALFIDEKPVWAAGAHHTADDLSEFHHVNEQYAYRKDFVLRLLAEADIPLDFDAVIARGGLLKPTPGGVYAINEQMKHDLLNARMEHACNLGALIADEIARECHCPAYIADPEV
>NJDLCJHG_01242
MKLLVINPGSTSTKIAVYENEVPCLVRSIRHTVDELSSFSHIIDQFEFRKNLVLKELEANNIPFEFDAIVGRGGLLKPIPGGVYEVNDAMLDDILHAMRTHACNLGCLIASELAALLPGCRAFIADPGVVDELDEIARITGSPLMPRITIWHALNQRAIARRYAAEHHTRYEELDLIVCHLGGGISVGVHHHGKAVDVNNALDGEGPFSPERAGTLPAGQLIDLCCSGRYTKDELKKRISGRAGLTAHLGTTDVPAIVRRIEEGDKHAGLVLDAMIYQIAKSIGAASVVLYGKIDAILLTGGMAHSDYIISRLKERISFLAPVHVYPGEDEMEALALNALGALRGSFRYRNINKYHSAYNQ
>HMNACBDJ_02103
MKILVINPGSTSTKIAVYENETPLFVSNIKHSVEELSAFPEVIDQFEFRKNLVLQELENNKIPFSFDAIIGRGGLVKPIPGGVYEVNEAMKRDTVHAMRTHACNLGGLIASELASTLPDCPAFIADPGVVDELEDIARITGSPLMPKITIWHALNQKAIARRFAKEQGTQYENLDLIICHLGGGISVAVHHHGRAIDANNALDGEGPFSPERAGTLPAGQLIDLCFSGQLTKDELKKRISGRAGLTAHLGTTDVPAIIQSIEEGDKKAELILDAMIYNVAKAIGASATVLCGKIDAILLTGGIAYSDYVISRLKKRISFLAPIYVYPGENEMESLAFNAIGALKGELPIQIYK
>LKMJJHFB_01278
MKILAVNPGSTSTKIAVYEDETPRLVLNIRHSVEELSQFPRIIDQFEFRKHLVLEALEANDIPFKFDAIVGRGGLLKPIPGGVYAVNDAMLDDMLHAMRTHACNLGCLIAHELAAMLPGCPSFIADPGVVDELDDVARITGSPLMPSITIWHALNQRAIARRYAAERSALQPEAPVHYEDLNLIVCHLGGGVSVGVHRHGRAVDVPNALDGFGPFSPERAGTLPPGN
>NLONBMPO_01735
MKLLVINPGSTSTKIAVYENEVPRLVRSIRHTVDELSSFSHIIDQFEFRKNLVLKELEANNIPFEFDAIVGRGGLLKPIPGGVYEVNDAMLDDILHAMRTHACNLGCLIASELAALLPGCRAFIADPGVVDELDEIARITGSPLMPRITIWHALNQRAIARRYAAEHHTRYEELDLIVCHLGGGISVGVHHHGKAVDVNNALDGEGPFSPERAGTLPAGQLIDLCCSGRYTKDELKKRISGRAGLTAHLGTTDVPAIVRRIEEGDKHAGLVLDAMIYQIAKSIGAASVVLYGKIDAILLTGGMAHSDYIISRLKERISFLAPVHVYPGEDEMEALALNALGALRGELPIQEYK
>HMOIBAAH_02798
MKIFVINPGSTSTKIALFIDEKPVWAAGAHHTADDLSEFHHVNEQYAYRKDFVLRLLAEADIPLDFDAVIARGGLLKPTPGGVYAINEQMKHDLLNARMEHACNLGALIADEIARECHCPAYIADPEVVDELQPAARLTGIPEIERISIFHALNSKAVSRKYAASIGKHYEELNLIVVHLGGGISVGAHCKGRVIDVNNALNGEGPFSPERAGTIPADQLAELCFSGKYTLKQIKKMLNGKGGLTAHLGMNDVVTIARKASEGEEPYKGVLDAMLYTVAKQAGAMYVTLRGQVDAIILTGGIAHSDYCVGILKEQIDYLAPVVLMPGEDEMGSLAYNALGALKGELPLQVYRPE
>PMGKJJMJ_00743
MKLLVINPGSTSTKIAVYENEVPCLVRSIRHTVDELSSFSHIIDQFEFRKNLVLKELEANNIPFEFDAIVGRGGLLKPIPGGVYEVNDAMLDDILHAMRTHACNLGCLIASELAALLPGCRAFIADPGVVDELDEIARITGSPLMPRITIWHALNQRAIARRYAAEHHTRYEELDLIVCHLGGGISVGVHHHGKAVDVNNALDGEGPFSPERAGTLPAGQLIDLCCSGRYTKDELKKRISGRAGLTAHLGTTDVPAIVRRIEEGDKHAGLVLDAMIYQIAKSIGAASVVLYGKIDAILLTGGMAHSDYIISRLKERISFLAPVHVYPGEDEMEALALNALGALRGELPIQEYK
>AAIFMDNL_01727
MKILVINPGSTSTKIAVYENETPLLVRNIKHTVEELSVYPQVIDQFEFRKNLVLQELEANGIPFAFDAVIGRGGLVKPIPGGVYAVNEAMKQDTLHAMRTHACNLGGLIAAELAASLPDCPAFIADPGVVDELEDVARISGSPLMPKITIWHALNQKAIARRFAKEQGTKYEELDLIICHLGGGISIAVHQHGKAIDANNALDGEGPFSPERAGTLPAGQLIDICYSGQFTKDELKKRISGRAGLTAHLALPMFPPLSKP
>AAIFMDNL_01728
MIYNVAKAIGGAATVLYGKVDAILLTGGIAYSDYIISRLKKRISFLAPIHVYPGEGEMESLAFNALGALRGELPVQIYK
>EJHJJKLE_03886
MKDKVLILNPGSTSTKIAVYCNDEIIHLESIQHSHEDLAPFAHVQDQKEYRLEKILNVLDKAGIKLDELICISARGGLLHPIPGGTYEVNDIMVDEMMHPKKEHACNLGALIGKDLADRVGIKSYIVDPVVVDELWPWARMTGLKEVKRVCQFHVLNQKAIARKVARVLGKTYEEVNVIVCHIGGGITVGMHRCGKVVDVNNGLDGDGPMSPERSGGLPNADVLDLAYNHGLTYEEAYRTMVGKGGFVSHLGTNDARAVEAMIDNGDEYAKLVFETMAYQIAKEVGALATTVNGRVDAIALTGGIVYSKRMADWITDRVSFIAPVYRYPGEGEIQALYEGAMRVVRGEEEAKIYE
>MKOMEPPD_04536
MKILAVNPGSTSTKIAVYEDETPRLVLNIRHSVEELSQFPRIIDQFEFRKHLVLEALEANDIPFKFDAIVGRGGLLKPIPGGVYAVNDAMLDDMLHAMRTHACNLGCLIAHELAAMLPGCPSFIADPGVVDELDDVARITGSPLMPSITIWHALNQRAIARRYAAERSALQPEAPVHYEDLNLIVCHLGGGVSVGVHRHGRAVDVPNALDGFGPFSPERAGTLPAGQLIDLCHSGRYTTEELKKRISGKAGLAAHLGTTDIPAIERRIAEGDTHAALVLDAMIYRIAKEIGGAAVVLYGKVDAILLTGGMAHSEYITSRLQERVSFLAPVHVYPGEDELEALVMNALGALRGELPVQVYR
>MLBFDOCH_01054
MSYKILIINPGSTSTKIGVFEDENLLFEETLRHTTEELAGFNLIVEQKDFRKKVILDILAEKNFDIKTLDVCVGRGGMLKPIPGGTYPVSDELLEDLKIGKQGQHASNLGGILAREIGDELGIPSYIVDPVVVDELMPSSRLSGVPELPRRSVFHALNQKAVAKRYAKEHGKKYEDLNLIVVHMGGGVSVGAHLNGRIVDVNNALDGEGAFSPERAGGVPSGDLVKMCFSGKYTQQEVTKKLVGNGGFNAYIGSNDARDLEKLVQEGDEHAKLVQDAFHQQVAKDIGAMSTVLCGKVDQIILTGGIAYSKHTCAELEKRAGFIAPFTVYPGEDELLALAQGALRVMNGEEEPMTY
>CFIHLNEP_01865
MKILVINPGSTSTKIAVYENETPLLVRNISHTVEELSVYSQVVDQFEFRKNLVLQELEANKIPFDFDAVIGRGGLVKPIPGGVYEVNEAMKRDTVHAMRTHACNLGGLIADKLASSLPNCRAFIADPGVVDELEDIARITGSPLMPKITIWHALNQKAIARRFAREQGTQYEDLDLIICHLGGGISIAVHRHGRAIDANNALDGEGPFSPERAGTLPAGQLIDLCFSGQFTKDELKKRISGRAGLTAHLGTTDVPVIIKSIEEGDKKAELVLDAMIYNVAKAIGGAATVLCGKIDAILLTGGIAYSDYVISRLKKRISFLAPIHIYPGENEMESLAFNALGALKGELPIQIYK
>ACHNKJBE_03185
MKIFVINPGSTSTKIALFIDEKPVWAAGAHHTADDLSEFHHVNEQYAYRKDFVLRLLAEADIPLDFDAVIARGGLLKPTPGGVYAINEQMKHDLLNARMEHACNLGALIADEIARECHCPAYIADPEVVDELQPAARLTGIPEIERISIFHALNSKAVSRKYAASIGKHYEELNLIVVHLGGGISVGAHCKGRVIDVNNALNGEGPFSPERAGTIPADQLAELCFSGKYTLKQIKKMLNGKGGLTAHLGMNDVVTIARKASEGEEPYKGVLDAMLYTVAKQAGAMYVTLRGQVDAIILTGGIAHSDYCVGILKEQIDYLAPVVLMPGEDEMGSLAYNALGALKGELPLQVYRPE
>FMEJBCOC_03813
MKILVINPGSTSTKIAVYENETPLFISNIKHSVEELSAFPEVIDQFEFRKNLVLQELENNKIPFSFDAIIGRGGLVKPIPGGVYEVNDAMKRDTVHAMRTHACNLGGLIASELAATLPDCPAFIADPGVVDELEDIARITGSPLMPKITIWHALNQKAIARRFAKEQGTQYEELDLIICHLGGGISVAVHHHGRAIDANNALDGEGPFSPERAGTLPAGQLIDLCFSGQHTKDELKKRISGRAGLTAHLGTTDVPAIIQSIEEGDKKAELILDAMIYNVAKAIGASATVLCGKVDAILLTGGIAYSDYVVSRLKKRISFLAPIYVYPGENEMESLAFNAIGALKGELPIQVYK
>DCDGIAML_03350
MKILVINPGSTSTKIAVYENETPLFVSNIKHSVEELSAFPEVIDQFEFRKNLVLQELENNKIPFSFDAIIGRGGLVKPIPGGVYEVNEAMKRDTVHAMRTHACNLGGLIASKLASTLPNCPAFIADPGVVDELEDIARITGSPLMPKITIWHALNQKAIARRFAKEQGTQYENLDLIICHLGGGISVAVHHHGRAIDANNALDGEGPFSPERAGTLPAGQLIDLCFSGQLTKDELKKRISGRAGLTAHLGTTDVPAIIQSIEKGDKKAELILDAMIYNVAKAIGASATVLCGKIDAILLTGGIAYSEYVISRLKKRISFLAPIYVYPGENEMESLAFNAIGALKGELPIQIYK
>IBGHIPBM_01625
MSYKILIINPGSTSTKIGVFEDENLLFEETLRHTTEELAGFNLIVEQKDFRKKVILDILAEKNFDIKTLDVCVGRGGMLKPIPGGTYPVSDELLEDLKIGKQGQHASNLGGILAREIGDELGIPSYIVDPVVVDELMPSSRLSGVPELPRRSVFHALNQKAVAKRYAKEHGKKYEDLNLIVVHMGGGVSVGAHLNGRIVDVNNALDGEGAFSPERAGGVPSGDLVKMCFSGKYTQQEVTKKLVGNGGFNAYIGSNDARDLEKLVQEGDEHAKLVQDAFHQQVAKDIGAMSTVLCGKVDQIILTGGIAYSKHTCAELEKRAGFIAPFTVYPGEDELLALAQGALRVMNGEEEPMTY
>LMAKMAGB_02905
MKILVINPGSTSTKIAVYENETPLFVSNIKHSVEELSAFPEVIDQFEFRKNLVLQELENNKIPFSFDAIIGRGGLVKPIPGGVYEVNEAMKRDTVHAMRTHACNLGGLIASELASTLPDCPAFIADPGVVDELEDIARITGSPLMSKITIWHALNQKAIARRFAKEQGTQYENLDLIICHLGGGISVAVHHHGRAIDANNALDGEGPFSPERAGTLPAGQLIDLCFSGQLTKDELKKRISGRAGLTAHLGTTDIPAIIQSIEEGDKKAELILDAMIYNVAKAIGASATVLCGKIDAILLTGGIAYSDYVISRLKKRISFLAPIYVYPGENEMESLAFNAIGALKGELPIQIYK
>MFOBDPHH_02196
MSHKVLAINPGSTSTKIGVYEDENLLFEKTLRHPTEEISKYATIVDQKDFRKQVILDVLAENNFSISDLSVVVGRGGLLKPIPGGTYPVSEELLNDLYIGKQGQHASNLGGILAKEIADTVGIPSYIVDPVVVDEMEDVARLSGVPEIPRISIFHALNQKAVAKRYAKEKGVSYDSLRLVIAHMGGGVSVGAHADGRVIDVNNTLDGDGPFSPERAGGVPTGGLIKLCFSGKYTEKEVYKKIVGGGGMTAYMGTNDMRSIEDAAFKEGDPKAKAIVDAFCYQVSKEIGAMAAALCGKVDQIILTGGIAYGKPVTDAIKAHVGFISDVTVYPGEDELLALAQGALRVLNGEEEAKVY
>LDKHMOIJ_06209
MKLLMKLLIINPGGTSTKIAVFEDEKQILKLNITHTQEELSEYKRVFDQFDYRRKLILDALSQEGIEISDLSCVVGRGGLMNPIPGGTYRVSNKMVEDLRNAVHGEHPSNLGSALAKSIGDEIGIPSFVVDPVSVDELMPVARISGIEELERPSWFHALNQKAVARWAAERIGKKYEESNLIVAHLGSGNSIVAHKEGKMVDGSGGRTNGPFSPERSGGLPTYPLVELCYSGKYTHEEMVDKISSSGGIYDYLGTKDTEEVERRISQGDEKAKLVYEAFVYNVAKEICSYGAVFDGKVDCIVLTGGIAHSEYVVNEVRRMTGFMAPIEVVAGEFEMTALALGGLRVLRGEEVPKEYE
>DPHEEJBB_00128
MEYRVLTVNPGSTSTKVGYFQGEKEIFSVNVSHDAGKLKEFHTISEQLPYRKQTIMDALKEANVDLSEVDAFVGRGGGLLAVEGGTYEVNDILLDHAVKGANGVAHPAQLGSQIAHEFAVQYQKPCFVVNPPDTDELTLYARMTGIKGVYRNVHLHALNLKETAIRHSNKNGWKYEDKNYVVCHIGGGISISAHEKGKMIDGNDIVGGEGPMAPTRCGAVPAIEMIRYSFNNGDKKEVSSLCTKTGGFVSHLGTSDALEVSNQASEGDKEAALIWNTMIYQIIRYIGAMAGVLHGKVDGILLGGGMVHNKELVARITEGCSWIAPVTAYPGEFELEAMAAGAIRVLSGEEKAKEYTGKPVWSPEDICQ
>HGBDEFDI_03175
MDIVIEAAVEVAGELLSAGIDAVVDKAAKHKSEYKSEYKSEYRRKHTMAIKSLIINPGSTSTKIGVFEDENLLFEETLRHSTEEISKYDTIFEQKDFRKKIITDLLAEKNCDLKSFNVIVGRGGLLKPIPSGTYAVTDDLLEDLKVGVQGQHASNLGGILAREIGDEIGVPSYIVDPVVVDELMPIARYSGLEEIPRGSIFHALNQKAVAKRYAKEAGKPYESLRLIVVHMGGGVSVGAHEDGKVVDVFSAFDGDGAFSPERAGGVPCAALVKMCFSGKYTEKEISAKLIGKGGLNSYLGTNDMREVTKRANEGDAKAAEVKQAFLLQVAKDIGAMACVLNGKVDQIVITGGIAYGEDVVAKLKERCGWIAPVTVYPGEDELLALAQGALRVMNGEEQV…
>HKEALDDB_01911
MKILVINPGSTSTKIAVYENETPLFVSNIKHSVEELSAFPEVIDQFEFRKNLVLQELENNKIPFSFDAIIGRGGLVKPIPGGVYEVNEAMKRDTVHAMRTHACNLGGLIASKLASTLPNCPAFIADPGVVDELEDIARITGSPLMPKITIWHALNQKAIARRFAKEQGTQYENLDLIICHLGGGISVAVHHHGRAIDANNALDGEGPFSPERAGTLPAGQLIDLCFSGQLTKDELKKRISGRAGLTAHLGTTDVPAIIQSIEEGDKKAELILDAMIYNVAKAIGASATVLCGKIDAILLTGGIAYSDYVISRLKKRISFLAPIYVYPGENEMESLAFNAIGALKGELPIQIYK
>AOAJMOPM_04066
MKIFVINPGSTSTKIALFIDEKPVWAAGAHHTADDLSEFHHVNEQYAYRKDFVLRLLAEADIPLDFDAVIARGGLLKPTPGGVYAINEQMKHDLLNARMEHACNLGALIADEIARECHCPAYIADPEVVDELQPAARLTGIPEIERISIFHALNSKAVSRKYAASIGKHYEELNLIVVHLGGGISVGAHCKGRVIDVNNALNGEGPFSPERAGTIPADQLAELCFSGKYTLKQIKKMLNGKGGLTAHLGMNDVVTIARKASEGEEPYKGVLDAMLYTVAKQAGAMYVTLRGQVDAIILTGGIAHSDYCVGILKEQIDYLAPVVLMPGEDEMGSLAYNALGALKGELPLQVYRPE
>HKJHLDIE_04574
MDKLNINSTPSSVKNGRGKRLLVINPGSTSTKIAVYENETPLLVRNIRHTVEELSAFPRVIDQFEFRKSLVLRELEVNDIPFRFDAVIGRGGLVKPIPGGVYEVNEAMKRDTLHAMRTHACNLGGLIADELAAALPGCRAFIADPGVVDELEEVARITGSPLMPRITIWHALNQKAIARRYAAEHGTRYEDLDLIVCHLGGGISVAVHRHGRAVDANNALDGEGPFSPERAGTLPAGQLIDLCFSGKFTKDELKKRISGRAGLTAHLGTTDIPAIIQFIEAGDDHARLVLDAMIYNVAKSIGAASTVLCGKVDAILLTGGIAYSDYVISRLRERISFLAPVFVYPGEDEMEALALNALGALRGELPVQVYQ
>AIDMPKFA_02393
MKILVINPGSTSTKIAVYENETPLFVSNIKHSVEELSAFPEVIDQFEFRKNLVLQELENNKIPFSFDAIIGRGGLVKPIPGGVYEVNEAMKRDTVHAMRTHACNLGGLIASKLASTLPNCPAFIADPGVVDELEDIARITGSPLMPKITIWHALNQKAIARRFAKEQGTQYENLDLIICHLGGGISVAVHHHGRAIDANNALDGEGPFSPERAGTLPAGQLIDLCFSGQLTKDELKKRISGRAGLTAHLGTTDVPAIIQSIEKGDKKAELILDAMIYNVAKAIGASATVLCGKIDAILLTGGIAYSEYVISRLKKRISFLAPIYVYPGENEMESLAFNAIGALKGELPIQIYK
>LDHFLDFL_03310
MDKLNAIPTSPSARNGRGERVLVINPGSTSTKIAVYEDEVPLLVRNIRHTVEELSAFPQVIDQFEFRKSLVLRELEANDIPFHFDAVIGRGGLVKPIPGGVYEVNEAMKRDTLHAMRTHACNLGGLIADELAAALPGCRAFIADPGVVDELEEVARITGSPLMPRITIWHALNQKAIARRYAVEHGTRYEDLDLIVCHLGGGISVAVHRHGRAVDANNALDGEGPFSPERAGTLPAGQLIDLCFSGKFTKDELKKRISGRAGLTAHLGTTDIPAVIQSIEAGDDHARLVLDAMIYNVAKSIGAASTVLCGKVDAILLTGGIAYSDYVISRLRERISFLAPVFVYPGEDEMEALALNALGALRGELPVQVYQ
>NMDDHOFN_04177
MSYKSLIINPGSTSTKIGVFEDETLLFEETLRHPTEEISKYASIIDQKDFRKEIITDLLKEKNFDIHSLDFIVGRGGLLKPIPGGTYKVSDELLHDLTIGYQGQHASNLGGILAREIGDSIGVPSFIVDPVVVDELEPIARFSGCPELPRRSIFHALNQKAVARRYAKESGIPYDQLNLIVVHMGGGCSVGAHRGGKIVDVNNILDGEGAFSPERAGTVPAGDLVKMCFSGNYTEKEIYKKLVGGGGFNGYVGTNDARIVEDKALEGVPEYVAVLDAFHYQIAKDIGAMATVLNGKVDKIILTGGIAYSKVTCEDLKKRVGWIADFVIYPGEDELLALAQGGLRVIKGEEEAKAY
>HHOCMNLK_02165
MVYDILAVNPGSTSTKIAVFRNRQEMFREDIEHDSVFLDSHPDIEEQFPFRRDMVLACLEVHSYQVEQLSAVVGRGGLLPPVKAGGYTVNQAMKDRILKGPISPHASNMGALIADAVATPLGIPAYIYDAVSSDEFMEISRITGIPEVVRQSFCHVLNSKAMARKAAEEAGKSYEEMNFLVAHMGGGISFSAHRHGKIVDALSDDGGAFSPQRSGSVPIIYIVDMCYSGKYTKAELMRKIRGDGGLKAYLGTYDCREIEKMIRQGNEKAELLYEAQAYQVAKGIGQLAPALKGNVDAIILTGGMAHSKMLTDWITDYIDFLGPVRIMPGEMELEALAYGALRILQGQEKANIYRDALYG
>AEHCEAGL_03742
MKILAINPGSTSTKVSYYVDGEIIKEQGISHSTEELQKFQNVVDQMEFRRDILLAFMKKEGIDPKELDAVAGRGGSLPPVSSGAYEVNDDMIYYLKNVTQIEHPSNLGAILAHEIKEQGSEKTIALIYDPVSVDEFEEVARISGLKGIERKSIGHALNMRAVAMKVAREEGLDYQHSTLIVAHLGGGNTISIHYKGKMIDLISDDEGPFSTERTGGLPLKYLMPLCYEHSLKEMLRLYKREGGLKSYAGTSNAKEIEEHILAGDEELKIVYDAYIYQIAKGIGSLATVTNGLVDRIALTGGVAYSKIVVTELEKRIGFIAPIVAVPGEHEMIALSKGAERVVLGEEEMKEFVSPNV
>AOAPKJEO_04166
MKILVINPGSTSTKIAVYENETPLFVSNIKHSVEELSAFPEVIDQFEFRKNLVLQELENNKIPFSFDAIIGRGGLVKPIPGGVYEVNEAMKRDTVHAMRTHACNLGGLIASELASTLPNCPAFIADPGVVDELEDIARITGSPLMPKITIWHALNQKAIARRFAKEQGTQYENLDLIICHLGGGISVAVHHHGRAIDANNALDGEGPFSPERAGTLPAGQLIDLCFSGQLTKDELKKRISGRAGLTAHLGTTDVPAIIQSIEEGDKKAELILDAMIYNVAKAIGASATVLCGKIDAILLTGGIAYSDHVISRLKKRISFLAPIYVYPGENEMESLAFNAIGALKGELPIQIYK
>KLILPLNJ_02432
MKILVINPGSTSTKIAVYENETPLLVRNISHTVEELSVYSQVVDQFEFRKNLVLQELEANKIPFDFDAVIGRGGLVKPIPGGVYEVNEAMKRDTVHAMRTHACNLGGLIADKLASSLPNCRAFIADPGVVDELEDIARITGSPLMPKITIWHALNQKAIARRFAREQGTQYEDLDLIICHLGGGISIAVHRHGRAIDANNALDGEGPFSPERAGTLPAGQLIDLCFSGQFTKDELKKRISGRAGLTAHLGTTDVPVIIKSIEEGDKKAELVLDAMIYNVAKAIGGAATVLCGKIDAILLTGGIAYSDYVISRLKKRISFLAPIHIYPGENEMESLAFNALGALKGELPIQIYK
>NMHAAKAN_00403
MSFKILAINPGSTSTKIAIFEDETEKFVKNIKHSAEEIAKFDNVASQFQFRKDIILSELKNAGFNINEINAIVGRGGLVKPIESGVYEVNEALINDLNNPPLGEHASNLGGLIANDIAKSLNNGTKAYIADPVVVDELQDVARLTGHPDFTRVSIFHALNQKAIARTYAKEIGKKYEDINLIIAHLGGGVSVGAHDHGRVIDVNNALDGDGPFSPERSGSLPTGQLVKLCFSGKKTEAEIKKMLKGAGGLVAYLGTNDAYEVEIKAKEDPKYKLVQDAMSYQVGKAIGEMAAVLKGKVDGILLTGGIAHNPFLVDYVKEMVGFIAPIKVYAGEDEMRALAMNGLMVLRGELSGKTYK
>JBKJGANP_02590
MKILVINPGSTSTKIAVYENETPLLVRNISHTVEELSVYSQVVDQFEFRKNLVLQELEANKIPFDFDAVIGRGGLVKPIPGGVYEVNEAMKRDTVHAMRTHACNLGGLIADKLASSLPNCRAFIADPGVVDELEDIARITGSPLMPKITIWHALNQKAIARRFAREQGTQYEDLDLIICHLGGGISIAVHRHGRAIDANNALDGEGPFSPERAGTLPAGQLIDLCFSGQFTKDELKKRISGRAGLTAHLGTTDVPVIIKSIEEGDKKAELVLDAMIYNVAKAIGGAATVLCGKIDAILLTGGIAYSDYVISRLKKRISFLAPIHIYPGENEMESLAFNALGALKGELPIQIYK
>GNPLLBML_02288
MKILVINPGSTSTKIAVYENETPLLVRNIKHTVEELSVYPQVIDQFEFRKNLVLQELEANGIPFAFDAVIGRGGLVKPIPGGVYAVNEAMKQDTLHAMRTHACNLGGLIAAELAASLPDCPAFIADPGVVDELEDVARISGSPLMPKITIWHALNQKAIARRFAKEQGTKYEELDLIICHLGGGISIAVHQHGKAIDANNALDGEGPFSPERAGTLPAGQLIDICYSGQFTKDELKKRISGRAGLTAHLALPMFPPLSKP
>GNPLLBML_02289
MIYNVAKAIGGAATVLCGKVDAILLTGGIAYSDYIISRLKKRISFLAPIHVYPGEGEMESLAFNALGALRGELPVQIYK
>HHGPHHFJ_03539
MKILVINPGSTSTKIAVYENETPLFVSNIKHSVEELSAFPEVIDQFEFRKNLVLQELENNKIPFSFDAIIGRGGLVKPIPGGVYEVNEAMKRDTVHAMRTHACNLGGLIASELASTLPDCPAFIADPGVVDELEDIARITGSPLMSKITIWHALNQKAIARRFAKEQGTQYENLDLIICHLGGGISVAVHHHGRAIDANNALDGEGPFSPERAGTLPAGQLIDLCFSGQLTKDELKKRISGRAGLTAHLGTTDVPAIIQSIEEGDKKAELILDAMIYNVAKAIGASATVLCGKIDAILLTGGIAYSDYVISRLKKRISFLAPIYVYPGENEMESLAFNAIGALKGELPIQIYK
>FKMAIPHA_00692
MSFQILTINPGSTSTKIAIFEDEKEIFSKTLRHTAEELSPYATVASQFQFRKNIILSELQQAGWDIHGFHAIVGRGGLVKPIESGIYEVNDALAHDLEYPVMGEHASNLGGLIARDIVREMHNGTKAYIADPVVVDELDPIARLSGHPALSRVSIFHALNQKVIARTYAREVGKKYEEMNLIVAHMGGGVSVGAHCCGRVVDVNNALDGDGPFSPERSGGLPTGALVELCFSGKSKAEVKKMLKGNGGVVAYLGTNDMRLVEEKAPVDAEYGMIQDAMCYQIGKEIGAMAAVLKGKVDAILLTGGIAYGKPITDYITRMVGFIAPVKVYPGEDEMRALAMNGLMVLRGEMQAKTYA
>BGOPLDIL_01445
MKILAVNPGSTSTKIAVYEDETPRLVLNIRHSVEELSQFPRIIDQFEFRKHLVLEALEANDIPFKFDAIVGRGGLLKPIPGGVYAVNDAMLDDMLHAMRTHACNLGCLIAHELAAMLPGCPSFIADPGVVDELDDVARITGSPLMPSITIWHALNQRAIARRYAAERSALQPEAPVHYEDLNLIVCHLGGGVSVGVHRHGRAVDVPNALDGFGPFSPERAGTLPAGQLIDLCHSGRYTTEELKKRISGKAGLAAHLGTTDIPAIERRIAEGDTHAALVLDAMIYRIAKEIGGAAVVLYGKVDAILLTGGMAHSEYITSRLQERVSFLAPVHVYPGEDELEALVMNALGALRGELPVQVYR
>IEAELGPH_03348
MKILAINPGSTSTKIAVYEDTTPLLVRNIRHSVGELSHFPRVIDQFEFRKNLVIEALKENGIPFEFDAIVGRGGLLKPIPGGVYEVNDAMLDDIAHAMRSHACNLGCLIAAELAALLPGCRAFIADPGVVDELDEIARITGSPLMPRITIWHALNQRAIARRYAAELTTASPDHPVRYEDLNLIICHLGGGISVGAHNHGRCIDVNNALDGEGPFSPERAGTLPAGPLIDLCYSHRFRKDELKKRISGHAGLAAHLGTTDIPAIIKSIEGGDTKAELVLNAMIYQVAKSVGAAAVVLYGKVDAILLTGGIAHSEYVISRLKERVSFLAPVHVYPGEDELEALAVNVLGALRGELPIQVYK
>DDNAANFI_04766
MDKLNAIPTSPSARNGRSERVLVINPGSTSTKIAVYEDETPLLVRNIRHTVEELSAFPQVIDQFEFRKSLVLRELEANDIPFRFDAVIGRGGLVKPIPGGVYEVNEAMKRDTLHAMRTHACNLGGLIADELAAALPGCRAFIADPGVVDELEEVARITGSPLMPRITIWHALNQKAIARRYAAEHGTRYEDLDLIVCHLGGGISVAVHRHGRAVDANNALDGEGPFSPERAGTLPAGQLIDLCFSGKFTKDELKKRISGRAGLTAHLGTTDIPAVIQSIEAGDDQARLVLDAMIYNVAKSIGAASTVLYGKVDAILLTGGIAYSDYVISRLRERISFLAPVFVYPGEDEMEALALNALGALRGELPVQVYQ
>GGPCNCLP_00974
MKILAINPGSTSTKIAVYEDTTPLLVRNIRHSVEELSHFPRVIDQFEFRKNLVIEALKENGIPFEFDAIVGRGGLLKPIPGGVYEVNDAMLDDIAHAMRSHACNLGCLIAAELAALLPGCRAFIADPGVVDELDEIARITGSPLMPRITIWHALNQRAIARRYAAELTAASPGHPVRYEDLNLIICHLGGGISVGTHNHGRAIDVNNALDGEGPFSPERAGTLPAGPLIDLCYSHRFRKDELKKRISGHAGLAAHLALLIFLPSSSL
>GGPCNCLP_00975
MLNAMIYQVAKSVGAAAVVLYGKVDAILLTGGIAHSEYVTSRLKERVSFLAPVHVYPGEDELEALAVNVLGALRGELPIQVYK
>NDOBACOP_01972
MKIFVINPGSTSTKIALFIDEKPVWVAGAHHTADDLSEFHHVNEQYEYRKNFILRLLAEADIPLDFDAVIARGGLLKPTPGGVYVINEQMKHDLLNARMEHACNLGALIADEIARECHCPAYIADPEVVDELQPVARLTGISEIERISIFHALNSKAVSRKYAVSIGKHYEDLNLIVVHLGGGISVGAHCKGRVIDVNNALNGEGPFSPERAGTIPADQFAELCFSGKYTLKQVKKMLNGKGGLTAHLGMNDVVTIARKASEGEEPYKGVLDAMLYTVAKQVGAMYVTLRGQVDAIILTGGIAHSDYCVGILKEQIDYLAPVVLMPGEDEMGSLAYNALGALKGELPLQVYRPE
>IJBFENMP_02166
MKILAVNPGSTSTKIAVYEDETPRLVLNIRHSVEELSQFPRIIDQFEFRKHLVLEALEANDIPFKFDAIVGRGGLLKPIPGGVYAVNDAMLDDMLHAMRTHACNLGCLIAHELAAMLPGCPSFIADPGVVDELDDVARITGSPLMPSITIWHALNQRAIARRYAAERSALQPEAPVHYEDLNLIVCHLGGGVSVGVHRHGRAVDVPNALDGFGPFSPERAGTLPAGQLIDLCHSGRYTTEELKKRISGKAGLAAHLGTTDIPAIERRIAEGDTHAALVLDAMIYRIAKEIGGAAVVLYGKVDAILLTGGMAHSEYITSRLQERVSFLAPVHVYPGEDELEALVMNALGALRGELPVQVYR
>HAIJABDP_02752
MDKLNISSTPSSVKNGRGERLLVINPGSTSTKIAVYENETPLLVRNIRHTVEELSAFPRVIDQFEFRKSLVLRELEVNDIPFRFDAVIGRGGLVKPIPGGVYEVNEAMKRDTLHAMRTHACNLGGLIADELAAALPGCRAFIADPGVVDELEEVARITGSPLMPRITIWHALNQKAIARRYAAEHGTRYEDLDLIVCHLGGGISVAVHRHGRAVDANNALDGEGPFSPERAGTLPAGQLIDLCFSGKFTKDELKKRISGRAGLTAHLGTTDIPAIIQFIEAGDDHARLVLDAMIYNVAKSIGAASTVLCGKVDAILLTGGIAYSDYVISRLRERISFLAPVFVYPGEDEMEALALNALGALRGELPVQVYQ
>IGDEJLCB_02341
MKILVINPGSTSTKIAVYENETPLFVSNIKHSVEELSAFPEVIDQFEFRKNLVLQELENNKIPFSFDAIIGRGGLVKPIPGGVYEVNEAMKRDTVHAMRTHACNLGGLIASELASTLPDCPAFIADPGVVDELEDIARITGSPLMSKITIWHALNQKAIARRFAKEQGTQYENLDLIICHLGGGISVAVHHHGRAIDANNALDGEGPFSPERAGTLPAGQLIDLCFSGQLTKDELKKRISGRAGLTAHLGTTDIPAIIQSIEEGDKKAELILDAMIYNVAKAIGASATVLCGKIDAILLTGGIAYSDYVISRLKKRISFLAPIYVYPGENEMESLAFNAIGALKGELPIQIYK
>BHPPHMGG_02455
MDKLNISSTPSSVKNGRGERLLVINPGSTSTKIAVYENETPLLVRNIRHTVEELSAFPRVIDQFEFRKSLVLRELEVNDIPFRFDAVIGRGGLVKPIPGGVYEVNEAMKRDTLHAMRTHACNLGGLIADELAAALPGCRAFIADPGVVDELEEVARITGSPLMPRITIWHALNQKAIARRYAAEHGTRYEDLDLIVCHLGGGISVAVHRHGRAVDANNALDGEGPFSPERAGTLPAGQLIDLCFSGKFTKDELKKRISGRAGLTAHLGTTDIPAIIQFIEAGDDHARLVLDAMIYNVAKSIGAASTVLCGKVDAILLTGGIAYSDYVISRLRERISFLAPVFVYPGEDEMEALALNALGALRGELPVQVYQ
>KCGFLPLG_03662
MKIFVINPGSTSTKIALFIDEKPVWAAGAHHTADDLSEFHHVNEQYAYRKDFVLRLLAEADIPLDFDAVIARGGLLKPTPGGVYAINEQMKHDLLNARMEHACNLGALIADEIARECHCPAYIADPEVVDELQPAARLTGIPEIERISIFHALNSKAVSRKYAASIGKHYEELNLIVVHLGGGISVGAHCKGRVIDVNNALNGEGPFSPERAGTIPADQLAELCFSGKYTLKQIKKMLNGKGGLTAHLGMNDVVTIARKASEGEEPYKGVLDAMLYTVAKQAGAMYVTLRGQVDAIILTGGIAHSDYCVGILKGQIDYLAPVVLMPGEDEMGSLAYNALGALKGELPLQVYRPE
>PODGPJMG_05318
MKILVINPGSTSTKIAVYENETPLLVRNIKHTVEELSVYPQVIDQFEFRKNLVLQELEANGIPFAFDAVIGRGGLVKPIPGGVYAVNEAMKQDTLHAMRTHACNLGGLIAAELAASLPDCPAFIADPGVVDELEDVARISGSPLMPKITIWHALNQKAIARRFAKEQGTKYEELDLIICHLGGGISIAVHQHGKAIDANNALDGEGPFSPERAGTLPAGQLIDICYSGQFTKDELKKRISGRAGLTAHLGTTDVPAIIKAIEEGDKKAELILDAMIYNVAKAIGGAATVLYGKVDAILLTGGIAYSDYIISRLKKRISFLAPIHVYPGEGEMESLAFNALGALRGELPVQIYK
>NKLAJGJN_03695
MKIFVINPGSTSTKIALFIDEKPVWAAGAHHTADDLSEFHHVNEQYAYRKDFVLRLLAEADIPLDFDAVIARGGLLKPTPGGVYAINEQMKHDLLNARMEHACNLGALIADEIARECHCPAYIADPEVVDELQPAARLTGIPEIERISIFHALNSKAVSRKYAASIGKHYEELNLIVVHLGGGISVGAHCKGRVIDVNNALNGEGPFSPERAGTIPADQLAELCFSGKYTLKQIKKMLNGKGGLTAHLGMNDVVTIARKASEGEEPYKGVLDAMLYTVAKQAGAMYVTLRGQVDAIILTGGIAHSDYCVGILKGQIDYLAPVVLMPGEDEMGSLAYNALGALKGELPLQVYRPE
>MNIFHMCP_02201
MNKTYRILVINPGSTSTKLSMFENETCLFTEDVFHDSSVLKRFPTINDQLNYRMEVVDKFLKDGNIDLAGVDAIVGRGGGCYSVEGGIYKIDDRLIQDTKAAKGGLYHSSMLGVQMADVLHKKYGGIMIMMNPPIVDELCDLARVTGVDGVYRRAVCHALNLKETARRHAISLGKKYEDCNFIVCHIDGGISITAHKKGKMIDGNDAGGGEGPFTPTRMGTMAVTDITRYFWDKTPAEMKSLCSQTGGLSSYFGTSNSDTIHKMVEEGDKKAARVWNAMIYQVIKYIGSMSTVLQGKVDGIVLTGGLLRFPEIEEKIRESCGWIAPVTSYPGEFEQEAMAFGALRVLRGEEEAKIYPGKPVWDGFKD
>JPNIAEJG_00017
MAYRILAINPGSTSTKIAIFEDENQIFIKTIRHSAEEISSYPNIASQFAYRKDLILSELKNAGIDIATIDAIVGRGGVIKPIESGIYEVNAAMLHDLEHPVMGEHASNLGGLIAHNIAAELGDKVKAYIADPVVVDEMDPIARISGHPAIQRLSIFHALNQKAIARTYAQEAGRKYEDLNLIVAHMGGGISVSAHQKGRVIDTNNALDGEGAFSPERSGSLPTGALVNLCFSGQYTKEEIKKMLCGKGGVVAYLGSNDMLEVERKAETDPEWAKIQDAMSYQVSKEIGAMATVLKGQVDAILLTGGIAYGKPVTDYITARVGFIAPVKVYPGEDEMRALAMNGLRILKGETQAKKYV
>KJFGNMEE_01003
MGYKLLIINPGSTSTKIGIFDDETLLFEETLRHPTEEIAKYNLIVDQKDFRKQLILDFLTSKNFDIKELSAVIGRGGLLKPIPGGTYATSDALLEDLRIGRQGQHASNLGGLLAREIADPLGIPSFIVDPVVVDELAPVARYSGLPQIPRISIFHALNQKAVAKRYAKEQGVPYDSLNLIVAHMGGGVSVGAHQNGKVIDVNNTLDGDGPFSPERAGSLPTGGLVKLCFSGQYSQAEIAKLLNGKGGLNAYLGTNDMRQVTKMAFEDGNQEAEHVFHAFTYQVSKEIGSMAAVLSGKVDQIILTGGIAYGEKVVEEIKARVGFISGITVYAGEDELLALAQGGLRVLKGEEKALEY
>KJFGNMEE_01970
MTLMRLLIINPGSTSTKISVFEEDAEICRKTVVHHSEELKAFPKIMDQLDYRRELILRELKQAGFTMEDFDAVCSRGGLVRHIPSGTYRINDRVIEDLRRCINGEHASNLGPVLAKELGDRVGIPSYFADPIVVDELQELARYSGFAGMERESIFHALNHKSVARKAAAGLGKRYEELNLIVAHLGGGVSVGAHRKGKVIDVFNTREEGAMCMDRGGSVPTSKVIEFCFSGVSKGEARRVLCRESGIYSYLKTREFREVEEKAFAGDSEAMTVFRVFAYQLAKDIGAMGAVLEFQVDGIILTGGIAHSDRLCAEITRYVRELAQVLRMPGEEEMSALAESALRVLHGEEASTY
>MLJGLGMI_01902
MSYKILIINPGSTSTKIGVFEDENLLFEETLRHTTEELAGFNLIVEQKDFRKKVILDILAEKNFDIKTLDVCVGRGGMLKPIPGGTYPVSDELLEDLKIGKQGQHASNLGGILAREIGDELGIPSYIVDPVVVDELMPSSRLSGVPELPRRSVFHALNQKAVAKRYAKEHGKKYEDLNLIVVHMGGGVSVGAHLNGRIVDVNNALDGEGAFSPERAGGVPSGDLVKMCFSGKYTQQEVTKKLVGNGGFNAYIGSNDARDLEKLVQEGDEHAKLVQDAFHQQVAKDIGAMSTVLCGKVDQIILTGGIAYSKHTCAELEKRAGFIAPFTVYPGEDELLALAQGALRVMNGEEER
>JEPKNJGJ_03640
MKLLIINPGGTSTKIAVFEDEEQVLKKNIIHTQEELSGFSHVFDQFGYRKGLILKTLEEEGVDIHELSGVAGRGGLMNYTGRYIPGE
>JEPKNJGJ_03641
MNERMLEDLEHAVHGEHPSNLGAALARSIGDQIGVPSFVVDPVSVDELMPKARISGISDLERPSWFHALNHKAVARWAAERIGKKYEESSLIIAHLGSGNSVVAHKNGQMIDGSGGRTNGPFSPERSGGLPTYPLVELCYSGKYTREEMVAKISSTGGMYDYLGTKDAGEVERRMGLGDETAKLVYEAFVYMVAKEICSYAAVFEGKVDCIVLTGGIAHSRYVTDEIRRMAGFLAPVEVVAGEFEMTALALGTLRVLKGEEEPREYE
>NOBPKMJL_03612
MDKLNINSTPSSVKNGRGKRLLVINPGSTSTKIAVYENETPLLVRNIRHTVEELSAFPRVIDQFEFRKSLVLRELEVNDIPFRFDAVIGRGGLVKPIPGGVYEVNEAMKRDTLHAMRTHACNLGGLIADELAAALPGCRAFIADPGVVDELEEVARITGSPLMPRITIWHALNQKAIARRYAAEHGTRYEDLDLIVCHLGGGISVAVHRHGRAVDANNALDGEGPFSPERAGTLPAGQLIDLCFSGKFTKDELKKRISGRAGLTAHLGTTDIPAIIQFIEAGDDHARLVLDAMIYNVAKSIGAASTVLCGKVDAILLTGGIAYSDYVISRLRERISFLAPVFVYPGEDEMEALALNALGALRGELPVQVYQ
>DJMELOPL_00304
MEKLLILNPGSTSTKIAYYEDEQQIFVESISHSADEIARYDLIVDQYEFRKDMIMEVLKEKNVKLEDLTGIVARGGLLPPLKAGAYRVNDDMVWQLKNKPAMEHASNLGAVIADAIAKPLGIPAFIYDGVTVDEMMPILKITGLKEITRKGIGHNLNTRAAAMKYARENNKEYKDCKLIVVHLGGGISVTLQYGGKVADIINDEDGPFAPERAGGLPVQSLIKYFGESGMTTKEMLKKMKSRGGLVAHLGVNDSREVEKMIENGDEHAKLIYDAMALNVARKIGEEAATVAGDIEAIILTGGIAYSEYFTNEVKKNAEWIAPVIVYPGENEMESLALGGLRVLRGQEEAHEFVRTE
>DJMELOPL_00484
MEKILVMNPGSTSTKIAVYQDETPLFVESIEHSQDELKPFENIIDQYEMRKDLILATMEKHGVHKEDLTAIVSRGGLLPPIKAGAYRVNEDMVWQLTYAPQNEHASNLGAVIANAIATELDIPAYIYDAVTVDELEPLAKVTGLPEMQRKGMGHNLNMRAAAMKYAKEYNKPYSDISVIVAHLGGGITLSLHHKGQIVDMISDDEGPFSPERAGGLPAFQVIDMATREGMGKKAMMKKVKTQGGLMGYFGVNDTRIVEKMMMDGDEKAKLIYDAMILNVARNIAKLSVYVDGKVDNIILTGGIAYSEYFTKEVAKRVEFIAPVIVYAGENEMESLALGALRVQRGEEEARTFTKVVPE
>JIMGADLJ_00933
MKTYKVFTVNPGSTSTKIAVFDGEKKVYSANVSHDSKVLEEYKTLEDQLAYRKATIESLLKENHIDLEGLDACVGRGGGLLAMDGGTYEIDDLVLEHSIHAKNGVVHPACLGPSIAREFAEQYGAKAYVVNPPDVDELQDLARMTGIKGVYRNVHLHALNLKETAIRHARNMGKKYEECNFVVCHIGGGISVSAHQKGKMIDGFDIVGGEGPMAPTRCGSVAVADVLKYCEDKEIKTVKQLCTKNGGFVNHMGISDALELTKCAADGDKYAGLLWDTMIYQIAKCIGSMAVVLEGSVDGILLGGGMVYNEDLVAKLKGYCEWIAPISAYPGEFEMEAMASGAERVLDGEEEVKKYTGECRFQGFDFIK
>GBLBIBKJ_02866
MEKEYRILITNGGSTSTKIAVRENHEVLLSVSVKHTTKELEQYQTIWDQYDYRKQAVLKVLEEADIKLDSLDALVTRGGNMRAVEGGIYEIGEQMLEDMKSGLYGSHPCSVCNQIAYDMGKELGIPALVVDPPMTDELCSEARFSGSAAIQRISSFHALNQKATARKICGKMGKAYEDTDMIVVHLGGGISVGAHKKGCVIDVNNALDGDGPFSPERSGDLPVGALIRLCYSGQYTCQEMLRQINGRGGLVSYLGTADCLEVEQRIKEGDELAEAIYRAMAYQVAKAIGGAAAVLCGHVEAIAFTGSLAFSECFIGLIKERIEFIAPVYLYPGENEMEALGDGCLRYLTGQEAKKVYPYTDREADDDKTDQRD
>OCHNMEBI_03366
MKILVINPGSTSTKIAVYENETPLLVRNIKHSVEELSVYPQVIDQFEFRKNLVLQELEANGIPFEFDAVIGRGGLVKPIPGGVYEVNEAMKRDTLHAMRTHACNLGGLIAEELASSLPHCPAYIADPGVVDELEEVARITGSPLMPKITIWHALNQKAIARRFAKEQDTKYEELDLIICHLGGGISVAVHQHGRAIDANNALDGEGPFSPERAGTLPAGQLIDLCYSGQLTKDELKKRISGRAGLTAHLGTTDVPAIIKSIEEGDKKAELILDAMIYNVAKAIGGAATVLCGKVDAILLTGGIAYSDYIISRLKKRISFLAPIHVYPGEGEMESLAYNALGALKGELPVQIYK
>PGDCDMEC_04143
MSYKSLIINPGSTSTKIGVFEDENLLFEETLRHPTEEISKYASIIDQKDFRKEIITDLLKEKNFDMNSLDFVVGRGGLLKPIPGGTYKVSDELLHDLEIGYQGQHASNLGGILAREIGDSIGVPSFIVDPVVVDELEPVARYSGCPELPRRSIFHALNQKAVARRYAKESGIPYEQLNLIVVHMGGGCSVGAHRGGKIVDVNNILDGEGAFSPERAGTVPAGDLVKMCFSGKYTEKEVYKKLVGGGGFNGYVGTNDARIVEDKALEGIPEYVAILDAFHYQIAKDIGAMATVLNGKVDKIILTGGIAYSKVTRDDLQKRVGWIADFVVYPGEDELLALAQGGLRVIKGEEEAKAY
>HGCIKKJF_02924
MSVNRILVINPGSTSTKIGVFDNERPVLEETIRHDEEQIGKYKRIIDQYEFRKETILEVLHSHGINISKLNAVCGRGGLLRPIEGGTYTVNDAMLEDLKNGFSGHHASNLGGILAYEIASGLNIPAFIVDPVVVDEMEPIARISGIAGMERKSIFHALNQKAVARKVAEQLNHKYEDLNLLVTHMGGGITVGAHKKGRVIDVNNGLNGEGPFSPERAGTVPVGQLVEMCFSGEYYRDEMIKKLVGQGGLVSLIGTNDAIKVEQMVEKGDPEATLIYKAMAYQVAKEIGGASAVLHGKIDAIVLTGGLAYSKILVDEIKERVDWIADVIVHPGEDELQALAEGALRVLREEEAPKEYIVREKETVARG
>BJCLCDFH_05012
MSYKSLIINPGSTSTKIGVFEDENLLFEETLRHPTEEISKYASIIDQKDFRKEIITDLLKEKNFDMNSLDFVVGRGGLLKPIPGGTYKVSDELLHDLEIGYQGQHASNLGGILAREIGDSIGVPSFIVDPVVVDELEPVARYSGCPELPRRSIFHALNQKAVARRYAKESGIPYEQLNLIVVHMGGGCSVGAHRGGKIVDVNNILDGEGAFSPERAGTVPAGDLVKMCFSGKYTEKEVYKKLVGGGGFNGYVGTNDARIVEDKALEGIPEYVAILDAFHYQIAKDIGAMATVLNGKVDKIILTGGIAYSKVTRDDLQKRVGWIADFVVYPGEDELLALAQGGLRVIKGEEEAKAY
>KAHMEHJG_02909
MKIFVINPGSTSTKIALFIDEKPVWVAGAHHTADDLSEFHHVNEQYEYRKNFILRLLAEADIPLDFDAVIARGGLLKPTPGGVYVINEQMKHDLLNARMEHACNLGALIADEIARECHCPAYIADPEVVDELQPVARLTGIPEIERISIFHALNSKAVSRKYAASIGKHYEDLNLIVVHLGGGISVGAHCKGRVIDVNNALNGEGPFSPERAGTIPADQFAELCFSGKYTLKQVKKMLNGKGGLTAHLGMNDVVTIARKASEGEEPYKGVLDAMLYTVAKQVGAMYVTLRGQVDAIILTGGIAHSDYCVGILREQIDYLAPVVLMPGEDEMGSLAYNALGALKGELPLQVYRPE
>IBAEMEGO_03194
MDKLNINSTPSSVKNGRGKRLLVINPGSTSTKIAVYENETPLLVRNIRHTVEELSAFPRVIDQFEFRKSLVLRELEVNDIPFRFDAVIGRGGLVKPIPGGVYEVNEAMKRDTLHAMRTHACNLGGLIADELAAALPGCRAFIADPGVVDELEEVARITGSPLMPRITIWHALNQKAIARRYAAEHGTRYEDLDLIVCHLGGGISVAVHRHGRAVDANNALDGEGPFSPERAGTLPAGQLIDLCFSGKFTKDELKKRISGRAGLTAHLGTTDIPAIIQFIEAGDDHARLVLDAMIYNVAKSIGAASTVLCGKVDAILLTGGIAYSDYVISRLRERISFLAPVFVYPGEDEMEALALNALGALRGELPVQVYQ
>DPKOEFDE_00248
MKIFVINPGSTSTKIALFIDEKPVWAAGAHHTADDLSEFHHVNEQYAYRKDFVLRLLAEADIPLDFDAVIARGGLLKPTPGGVYAINEQMKHDLLNARMEHACNLGALIADEIARECHCPAYIADPEVVDELQPAARLTGIPEIERISIFHALNSKAVSRKYAASIGKHYEELNLIVVHLGGGISVGAHCKGRVIDVNNALNGEGPFSPERAGTIPADQLAELCFSGKYTLKQIKKMLNGKGGLTAHLGMNDVVTIARKASEGEEPYKGVLDAMLYTVAKQAGAMYVTLRGQVDAIILTGGIAHSDYCVGILKEQIDYLAPVVLMPGEDEMGSLAYNALGALKGELPLQVYRPE
>PIIIDDAP_04446
MKILAVNPGSTSTKIAVYEDETPRLVLNIRHSVEELSQFPRIIDQFEFRKHLVLEALEANDIPFKFDAIVGRGGLLKPIPGGVYAVNDAMLDDMLHAMRTHACNLGCLIAHELAAMLPGCPSFIADPGVVDELDDVARITGSPLMPSITIWHALNQRAIARRYAAERSALQPEAPVHYEDLNLIVCHLGGGVSVGVHRHGRAVDVPNALDGFGPFSPERAGTLPAGQLIDLCHSGRYTTEELKKRISGKAGLAAHLGTTDIPAIERRIAEGDTHAALVLDAMIYRIAKEIGGAAVVLYGKVDAILLTGGMAHSEYITSRLQERVSFLAPVHVYPGEDELEALVMNALGALRGELPVQVYR
>EEMPIOOP_01860
MKNYKVFAINPGSTSTKIAMFEGEKEIFSRNISHDAEKLKEFKEISDQLPYRKEMILNVLKEEGQTLEGVDAFSARGGGLVNVEGGVFTIGDKLLEHARTCYTVKHPATLGAQLADAFSKEFGGVAFVVNPPDVDEFQDVARVTGLKGVYRESRIHALNQKEIGIRFAAKQGKKYEDMNLIICHIGGGISVTAIEWEKWWTPMTLQMVTAQWHQPAVASFL
>EEMPIOOP_03477
MKDKVLILNPGSTSTKIAVYCNDEIIHLESIQHSHEDLAPFAHVQDQKEYRLEKILNVLDKAGIKLDELICISARGGLLHPIPGGTYEVNDIMVDEMMHPKKEHACNLGALIGKDLADRVGIKSYIVDPVVVDELWPWARMTGLKEVKRVCQFHVLNQKAIARKVARVLGKTYEEVNVIVCHIGGGITVGMHRCGKVVDVNNGLDGDGPMSPERSGGLPNADVLDLAYNHGLTYEEAYRTMVGKGGFVSHLGTNDARAVEAMIDNGDEYAKLVFETMAYQIAKEVGALATTVNGRVDAIALTGGIVYSKRMADWITDRVSFIAPVYRYPGEGEIQALYEGAMRVVRGEEEAKIYE
>MPKFDKJA_01758
MSVKSLIINPGSTSTKIGVFEDETLLFEETLRHSTEEIAQYASIVDQKDFRKQIILDLLKEKDFDIRSLQVIVGRGGMLKPIPGGTYAVSDDLLHDLKIGKQGQHASNLGGILAREIGDEIGVPSYIVDPVVVDELMPIARYSGVPELPRTSVFHALNQKAVAKRYAKEKGVSYESLNLIVVHMGGGVSVGAHEKGRVIDVFNALDGDGAFSPERAGAVPSGALIRMCFSGEYTEKEVYKKIVGGGGFNAYLGTNDMRDVAKMIDEGDTHADEVREAFILQVCKNIGSMSCVLKGKVDAIIVTGGIAYNKAVVDKMEERAGFIAPFTVYPGEDELLALAQGALRVLNGEEKAMEY
>JKBINNLN_01648
MKILAVNPGSTSTKIAVYEDETPRLVLNIRHSVEELSQFPRIIDQFEFRKHLVLEALEANDIPFKFDAIVGRGGLLKPIPGGVYAVNDAMLDDMLHAMRTHACNLGCLIAHELAAMLPGCPSFIADPGVVDELDDVARITGSPLMPSITIWHALNQRAIARRYAAERSALQPEAPVHYEDLNLIVCHLGGGVSVGVHRHGRAVDVPNALDGFGPFSPERAGTLPAGQLIDLCHSGRYTTEELKKRISGKAGLAAHLGTTDIPAIERRIAEGDTHAALVLDAMIYRIAKEIGGAAVVLYGKVDAILLTGGMAHSEYITSRLQERVSFLAPVHVYPGEDELEALVMNALGALRGELPVQVYR
>KHIFAJCO_00779
MSVNRILVINPGSTSTKIGVFDNERPVLEETIRHDVEQIGKYKRIIDQYEFRKETILEVLHSHGINISKLNAVCGRGGLLRPIEGGTYTVNDAMLEDLKNGFSGHHASNLGGILAYEIASGLNIPAFIVDPVVVDEMEPIARISGIAGMERKSIFHALNQKAVARKVADQLNHKYEDLNLLVTHMGGGITVGAHKKGKVIDVNNGLNGEGPFSPERAGTVPVGQLVEMCFSGEYYRDEMVKQLVGQGGLVSLIGTNDAIKVEQMVEKGDPEATLIYKAMAYQVAKEIGGASAVLHGKIDAIVLTGGLAYSKILVDEIKERVDWIADVIVHPGEDELEALAEGALRVLREEEAAKEYVVREKQTVARG
>MNJJJLJC_01348
MSYKILIINPGSTSTKIGVFEDETLLFEETLRHTTEELAGFNLIIEQKDFRKKVILDILAEKNFDIHTLDVCVGRGGMLKPIPGGTYPVSDELLEDLKIGKQGQHASNLGGVLAREIGDEIGVPSYIVDPVVVDELMPSSRLSGVPELPRRSVFHALNQKAVAKRYARETGKKYEDLNLIVCHMGGGVSVGAHDHGRIVDVNNALDGEGAFSPERAGGVPSGDLVKLCFSGEYTQQEVMKKLVGKGGFNAYIGSNDARDLEKMVNEGDEHAKLVQDAFYQQVAKDIGAMSTVLRGKVDQIILTGGIAYSEHTCNELKKRAGFIADFTVYPGEDELLALAQGALRVMNGEEKPMKY
>MIOCDLOO_03975
MDKLNAIPTSPSARNGRSERVLVINPGSTSTKIAVYEDETPLLVRNIRHTVEELSAFPQVIDQFEFRKSLVLRELEANDIPFRFDAVIGRGGLVKPIPGGVYEVNEAMKRDTLHAMRTHACNLGGLIADELAAALPGCRAFIADPGVVDELEEVARITGSPLMPRITIWHALNQKAIARRYAAEHGTRYEDLDLIVCHLGGGISVAVHRHGRAVDANNALDGEGPFSPERAGTLPAGQLIDLCFSGKFTKDELKKRISGRAGLTAHLGTTDIPAVIQSIEAGDDQARLVLDAMIYNVAKSIGAASTVLYGKVDAILLTGGIAYSDYVISRLRERISFLAPVFVYPGEDEMEALALNALGALRGELPVQVYQ
>LFDIKOEG_01358
MKILVINPGSTSTKIAVYENETPLFVSNIKHSVEELSAFPEVIDQFEFRKNLVLQELENNKIPFSFDAIIGRGGLVKPIPGGVYEVNEAMKRDTVHAMRTHACNLGGLIASELASTLPNCPAFIADPGVVDELEDIARITGSPLMPKITIWHALNQKAIARRFAKEQGTQYENLDLIICHLGGGISVAVHHHGRAIDANNALDGEGPFSPERAGTLPAGQLIDLCFSGQLTKDELKKRISGRAGLTAHLGTTDVPAIIQSIEEGDKKAELILDAMIYNVAKAIGASATVLCGKIDAILLTGGIAYSDHVISRLKKRISFLAPIYVYPGENEMESLAFNAIGALKGELPIQIYK
>KBPHICIN_00694
MKILAVNPGSTSTKIAVYEDETPRLVLNIRHSVEELSQFPRIIDQFEFRKHLVLEALEANDIPFKFDAIVGRGGLLKPIPGGVYAVNDAMLDDMLHAMRTHACNLGCLIAHELAAMLPGCPSFIADPGVVDELDDVARITGSPLMPSITIWHALNQRAIARRYAAERSALQPEAPVHYEDLNLIVCHLGGGVSVGVHRHGRAVDVPNALDGFGPFSPERAGTLPAGQLIDLCHSGRYTTEELKKRISGKAGLAAHLGTTDIPAIERRIAEGDTHAALVLDAMIYRIAKEIGGAAVVLYGKVDAILLTGGMAHSEYITSRLQERVSFLAPVHVYPGEDELEALVMNALGALRGELPVQVYR
>ACEMIHKN_00409
MDKLNAIPTSPSARNGRSERVLVINPGSTSTKIAVYEDETPLLVRNIRHTVEELSAFPQVIDQFEFRKSLVLRELEANDIPFRFDAVIGRGGLVKPIPGGVYEVNEAMKRDTLHAMRTHACNLGGLIADELAAALPGCRAFIADPGVVDELEEVARITGSPLMPRITIWHALNQKAIARRYAAEHGTHYEDLDLIVCHLGGGISVAVHRHGRAVDANNALDGEGPFSPERAGTLPAGQLIDLCFSGKFTKDELKKRISGRAGLTAHLGTTDIPAVIQSIEAGDDHARLVLDAMIYNVAKSIGAASTVLYGKVDAILLTGGIAYSDYVISRLRERISFLAPVFVYPGEDEMEALALNALGALRGELPVQVYQ
>MNCLDJNN_01098
MKILAVNPGSTSTKIAVYEDETPRLVLNIRHSVEELSQFPRIIDQFEFRKHLVLEALEANDIPFKFDAIVGRGGLLKPIPGGVYAVNDAMLDDMLHAMRTHACNLGCLIAHELAAMLPGCPSFIADPGVVDELDDVARITGSPLMPSITIWHALNQRAIARRYAAERSALQPEAPVHYEDLNLIVCHLGGGVSVGVHRHGRAVDVPNALDGFGPFSPERAGTLPAGQLIDLCHSGRYTTEELKKRISGKAGLAAHLGTTDIPAIERRIAEGDTHAALVLDAMIYRIAKEIGGAAVVLYGKVDAILLTGGMAHSEYITSRLQERVSFLAPVHVYPGEDELEALVMNALGALRGELPVQVYR
>JNCDBABO_02069
MRILAINPGSTSTKIAVFEDEQPILRTTIRHSATELARFNTVAEQYDFRKQLILEELDKENIPLNFNVIMGRGGLLKPMSGGVFEVNELMREEIVHARRQHACNLGGLIASELASGIEGCRAYIADAGVTDELDEVARVTGCPLVPKITIFHALNQKAVARKYAASIGRHYEDLNLVIAHLGGGISVGAHRKGRVVDVNNALDGSGPFSPERSGTMQAGELVSLCFSGKYTQKEITSMIFGKGGLMAHFGTNDAKTLSDEAKAGNEQVKLVLDAMLYNVGKEIAAMSAALYGKVDAILLTGGMAYDKEWMEAIEEQVAFLAPVHVYPGEDELEALAMSGLRVLRGEEVVQEYC
>LFABEJLM_02929
MKILAINPGSTSTKIAVYEDTTPLLVRNIRHSVEELSHFPRVIDQFEFRKNLVIEALKENGIPFEFDAIVGRGGLLKPIPGGVYEVNDAMLDDIAHAMRSHACNLGCLIAAELAALLPGCRAFIADPGVVDELDEIARITGSPLMPRITIWHALNQRAIARRYAAELTAASPDHPVHYEDLNLIICHLGGGISVGTHNHGRAIDVNNALDGEGPFSPERAGTLPAGPLIDLCYSHRFRKDELKKRISGHAGLAAHLGTTDIPAIIKSIEAGDKKAELVLNAMIYQVAKSVGAAAVVLYGKVDAILLTGGIAHSDYVISRLKERVSFLAPVHVYPGEDELEALAVNVLGALRGELPIQVYK
>KEMAEGAF_02360
MKILVINPGSTSTKIAVYENETPLLVRNISHTVEELSVYSQVVDQFEFRKNLVLQELEANKIPFDFDAVIGRGGLVKPIPGGVYEVNEAMKRDTVHAMRTHACNLGGLIADKLASSLPNCRAFIADPGVVDELEDIARITGSPLMPKITIWHALNQKAIARRFAREQGTQYEDLDLIICHLGGGISIAVHRHGRAIDANNALDGEGPFSPERAGTLPAGQLIDLCFSGQFTKDELKKRISGRAGLTAHLGTTDVPVIIKSIEEGDKKAELVLDAMIYNVAKAIGGAATVLCGKIDAILLTGGIAYSDYVISRLKKRISFLAPIHIYPGENEMESLAFNALGALKGELPIQIYK
>HPDHKCDJ_01052
MSYKILIINPGSTSTKIGVFEDENLLFEETLRHTTEELAGFNLIVEQKDFRKKVILDILAEKNFDIKTLDVCVGRGGMLKPIPGGTYPVSDELLEDLKIGKQGQHASNLGGILAREIGDELGIPSYIVDPVVVDELMPSSRLSGVPELPRRSVFHALNQKAVAKRYAKEHGKKYEDLNLIVVHMGGGVSVGAHLNGRIVDVNNALDGEGAFSPERAGGVPSGDLVKMCFSGKYTQQEVTKKLVGNGGFNAYIGSNDARDLEKLVQEGDEHAKLVQDAFHQQVAKDIGAMSTVLCGKVDQIILTGGIAYSKHTCAELEKRAGFIAPFTVYPGEDELLALAQGALRVMNGEEEPMTY
>HHPEGKHI_03611
MKIFVINPGSTSTKIALFIDEKPVWAAGAHHTADDLSEFHHVNEQYAYRKDFVLRLLAEADIPLDFDAVIARGGLLKPTPGGVYAINEQMKHDLLNARMEHACNLGALIADEIARECHCPAYIADPEVVDELQPAARLTGIPEIERISIFHALNSKAVSRKYAASIGKHYEELNLIVVHLGGGISVGAHCKGRVIDVNNALNGEGPFSPERAGTIPADQLAELCFSGKYTLKQIKKMLNGKGGLTAHLGMNDVVTIARKASEGEEPYKGVLDAMLYTVAKQAGAMYVTLRGQVDAIILTGGIAHSDYCVGILKEQIDYLAPVVLMPGEDEMGSLAYNALGALKGELPLQVYRPE
>FKJEPDMK_02794
MDKLNINSTLSSVKNGRGERLLVINPGSTSTKIAVYENETPLLVRNIRHTVEELSAFPRVIDQFEFRKSLVLRELEVNDIPFRFDAVIGRGGLVKPIPGGVYEVNEAMKRDTLHAMRTHACNLGGLIADELAAALPGCRAFIADPGVVDELEEVARITGSPLMPRITIWHALNQKAIARRYAAEHGTRYEDLDLIVCHLGGGISVAVHRHGRAVDANNALDGEGPFSPERAGTLPAGQLIDLCFSGKFTKDELKKRISGRAGLTAHLGTTDIPAIIQSIEAGDDHARLVLDAMIYNVAKSIGAASTVLCGKVDAILLTGGIAYSDYVISRLRERISFLAPVFVYPGEDEMEALALNALGALRGELPVQVYQ
>NPMEGHKC_02228
MCRTWRNAQANPRRTYAVSDDLLEDLKIGKQGQHASNLGGILAREIGDELGVPSYIVDPVVVDELMPSSRLSGVPELPRISVFHALNQKAVAKRYAKEVGKKYTDLNLIVVHMGGGVSVGAHDHGKVVDVYNALDGDGAFSPERAGGVPSGALVKMCFSGEYTQAEVMKKLVGKGGFNAYIGSNDARDLEKLVNEGDEHAKLVQDAFYQQVAKDIGGMATVLRGKVDQIILTGGIAYSKHTCEELEKRAGFIAPFTVYAGEDELLALAQGALRVMNGEEEPMKY
>NPMEGHKC_02229
MSYKILIINPGSTSTKIGVFEDETLLFEETLRHTTEELAGFNMIVDQKDFRKKVILDVLAEKNFDIKTLDVCVGRGGMLKPIPGVHTQ
>FJLDFIAG_02004
MKILVINPGSTSTKLAVYENENPIWRESIAHPSKELADFHHINEQYEYRRKCVHDTLEKAGIPLAFDAVIARGGLLKPTPGGVYQINEQIKHDLWHADMEHASNLAAWIADEIAHCAGCPSYLADPVVTDELRDLARISGIPELPRISIFHALNSRAVSRSYAARIGRKYEELNLIVAHLGGGISVSAHHYGKVVDVNNALNGEGPFSPERAGTLPARQLVDMCFSGKYTYAEIRKMINGRGGLVAHLGTTDVQSIIRWAHAGAEKHKLVLDAMLYTVAKQVGAMHIALHGQTDAVILTGGIAFNDYCIQGVREWLEGLAPIVVIPGEDEMGALAMNALGVLRGELTLQEYAPETSSDKLFVP
>IIAHKECL_02923
MDKLNINSTLSSVKNGRGERLLVINPGSTSTKIAVYENETPLLVRNIRHTVEELSAFPRVIDQFEFRKSLVLRELEVNDIPFRFDAVIGRGGLVKPIPGGVYEVNEAMKRDTLHAMRTHACNLGGLIADELAAALPGCRAFIADPGVVDELEEVARITGSPLMPRITIWHALNQKAIARRYAAEHGTRYEDLDLIVCHLGGGISVAVHRHGRAVDANNALDGEGPFSPERAGTLPAGQLIDLCFSGKFTKDELKKRISGRAGLTAHLGTTDIPAIIQSIEAGDDHARLVLDAMIYNVAKSIGAASTVLCGKVDAILLTGGIAYSDYVISRLRERISFLAPVFVYPGEDEMEALALNALGALRGELPVQVYQ
>NCEMPKNJ_03498
MKIFVINPGSTSTKIALFIDEKPVWAAGAHHTADDLSEFHHVNEQYAYRKDFVLRLLAEADIPLDFDAVIARGGLLKPTPGGVYAINEQMKHDLLNARMEHACNLGALIADEIARECHCPAYIADPEVVDELQPAARLTGIPEIERISIFHALNSKAVSRKYAASIGKHYEELNLIVVHLGGGISVGAHCKGRVIDVNNALNGEGPFSPERAGTIPADQLAELCFSGKYTLKQIKKMLNGKGGLTAHLGMNDVVTIARKASEGEEPYKGVLDAMLYTVAKQAGAMYVTLRGQVDAIILTGGIAHSDYCVGILKEQIDYLAPVVLMPGEDEMGSLAYNALGALKGELPLQVYRPE
>PCBDHIJM_00234
MSYKILIINPGSTSTKIGVFEDETLLFEETLRHTTEELAGFNMIVDQKDFRKKVILDVLAEKNFDIKTLDVCVGRGGMLKPIPGGTYAVSDDLLEDLKIGKQGQHASNLGGILAREIGDELGVPSYIVDPVVVDELMPSSRLSGVPELPRISVFHALNQKAVAKRYAKEVGKKYTDLNLIVVHMGGGVSVGAHDHGKVVDVYNALDGDGAFSPERAGGVPSGALVKMCFSGEYTQAEVMKKLVGKGGFNAYIGSNDARDLEKLVNEGDEHAKLVQDAFYQQVAKDIGGMATVLRGKVDQIILTGGIAYSKHTCEELEKRAGFIAPFTVYAGEDELLALAQGALRVMNGEEEPMKY
>ENBMANFB_03423
MSEYKVLTINPGSTSTKIALFEGENCLFSKNVSHDAKELDKFQSLPEQLPYRRDTILQLLNEAGVKLDDVDVFVGRGGGLLAMEGGTYEVTDLMLDHARNSANGVIHPAGLGPQLAREFAEQYGAKAMVVNPPDVDELQDLARMTGIKGVSRIIHLHALNLKETAIRHSKNVMNKKYEECNYVVCHIGGGISVSAHRKGKMIDGYDIVGGEGPMAPTRCGSISVANLLSYMKENNLDIADVKKLCTRTGGFVSHAGISDALELTVRAKNGDKYAEMLWNTMIYQIEKCIGSMAAVLHGEVDGILLGGGMVYNEDLVAQITEACSFIAPVTAYPGEFEMEAMAAGAIRVLNGEEELKVYTGKKVWDGFDWE
>MDNHGMOE_03799
MKIFVINPGSTSTKIALFIDEKPVWAAGAHHTADDLSEFHHVNEQYAYRKDFVLRLLAEADIPLDFDAVIARGGLLKPTPGGVYAINEQMKHDLLNARMEHACNLGALIADEIARECHCPAYIADPEVVDELQPAARLTGIPEIERISIFHALNSKAVSRKYAASIGKHYEELNLIVVHLGGGISVGAHCKGRVIDVNNALNGEGPFSPERAGTIPADQLAELCFSGKYTLKQIKKMLNGKGGLTAHLGMNDVVTIARKASEGEEPYKGVLDAMLYTVAKQAGAMYVTLRGQVDAIILTGGIAHSDYCVGILKEQIDYLAPVVLMPGEDEMGSLAYNALGALKGELPLQVYRPE
>ODGNBGPG_03815
MKIFVINPGSTSTKIALFIDEKPVWAAGAHHTADDLSEFHHVNEQYAYRKDFVLRLLAEADIPLDFDAVIARGGLLKPTPGGVYAINEQMKHDLLNARMEHACNLGALIADEIARECHCPAYIADPEVVDELQPAARLTGIPEIERISIFHALNSKAVSRKYAASIGKHYEELNLIVVHLGGGISVGAHCKGRVIDVNNALNGEGPFSPERAGTIPADQLAELCFSGKYTLKQIKKMLNGKGGLTAHLGMNDVVTIARKASEGEEPYKGVLDAMLYTVAKQAGAMYVTLRGQVDAIILTGGIAHSDYCVGILKEQIDYLAPVVLMPGEDEMGSLAYNALGALKGELPLQVYRPE
>JHJPNBFO_01483
MKILAVNPGSTSTKIAVYEDETPRLVLNIRHSVEELSQFPRIIDQFEFRKHLVLEALEANDIPFKFDAIVGRGGLLKPIPGGVYAVNDAMLDDMLHAMRTHACNLGCLIAHELAAMLPGCPSFIADPGVVDELDDVARITGSPLMPSITIWHALNQRAIARRYAAERSALQPEAPVHYEDLNLIVCHLGGGVSVGVHRHGRAVDVPNALDGFGPFSPERAGTLPAGQLIDLCHSGRYTTEELKKRISGKAGLAAHLGTTDIPAIERRIAEGDTHAALVLDAMIYRIAKEIGGAAVVLYGKVDAILLTGGMAHSEYITSRLQERVSFLAPVHVYPGEDELEALVMNALGALRGELPVQVYR
>ICOLDKPC_01983
MDIVIEAAAEAAGELLSAGIDAVVDKAAKHKSKYKSEYRRKHTMAIKSLIINPGSTSTKIGVFEDENLLFEETLRHSTEEISKYDTIFEQKDFRKKIITDLLAEKNCDLKSFNVIVGRGGLLKPIPSGTYAVTDDLLEDLKVGVQGQHASNLGGILAREIGDEIGVPSYIVDPVVVDELMPIARYSGLEEIPRGSIFHALNQKAVAKRYAKEAGKSYESLRLIVVHMGGGVSVGAHEDGKVVDVFSAFDGDGAFSPERAGGVPCAALVKMCFSGKYTEKEISAKLIGKGGLNSYLGTNDMREVTKRANEGDAKAAEVKQAFLLQVAKDIGAMACVLNGKVDQIVITGGIAYGEDVVAKLKERCGWIAPVTVYPGEDELLALAQGALRVMNGEEQVKQY
>GCNPLAEO_00147
MKILAINPGSTSTKIAVYEDETPRLVTNIRHSVEELSQFPRTIDQFEFRRNLVLEALEANGIPFEFDAIVGRGGLLKPIPGGVYEVNDAMLDDIAHAMRSHACNLGCLIASELAELLPGCRAFIADPGVVDELDEIARITGSPLMPRITIWHALNQRAIARRYAAEHHTRYEDLDLIICHLGGGISVGTHRHGRAVDVNNALDGEGPFSPERAGTLPAGQLIDLCNSGRFTRDELKKRISGRAGLTAHLGTTDVPAIIRRIEEGDEHAELVLNAMIYQIARSIGAASVVLYGKIDAILLTGGMAHSDYIISRLKERISFLAPVHVYPGEDELEALALNALGALRGELPIQVYR
>KEDNKODL_03577
MKIFVINPGSTSTKIALFIDEKPVWAAGAHHTADDLSEFHHVNEQYAYRKDFVLRLLAEADIPLDFDAVIARGGLLKPTPGGVYAINEQMKHDLLNARMEHACNLGALIADEIARECHCPAYIADPEVVDELQPAARLTGIPEIERISIFHALNSKAVSRKYAASIGKHYEELNLIVVHLGGGISVGAHCKGRVIDVNNALNGEGPFSPERAGTIPADQLAELCFSGKYTLKQIKKMLNGKGGLTAHLGMNDVVTIARKASEGEEPYKGVLDAMLYTVAKQAGAMYVTLRGQVDAIILTGGIAHSDYCVGILKEQIDYLAPVVLMPGEDEMGSLAYNALGALKGELPLQVYRPE
>ODEIAIMG_02233
MKILAVNPGSTSTKIAVYEDETPRLVLNIRHSVEELSQFPRIIDQFEFRKHLVLEALEANDIPFKFDAIVGRGGLLKPIPGGVYAVNDAMLDDMLHAMRTHACNLGCLIAHELAAMLPGCPSFIADPGVVDELDDVARITGSPLMPSITIWHALNQRAIARRYAAERSALQPEAPVHYEDLNLIVCHLGGGVSVGVHRHGRAVDVPNALDGFGPFSPERAGTLPAGQLIDLCHSGRYTTEELKKRISGKAGLAAHLGTTDIPAIERRIAEGDTHAALVLDAMIYRIAKEIGGAAVVLYGKVDAILLTGGMAHSEYITSRLQERVSFLAPVHVYPGEDELEALVMNALGALRGELPVQVYR
>LJANONIP_00004
MKILVINPGSTSTKLAVYENENPIWRESIAHPSKELAGFHHINEQYEYRRKCVHDTLEKAGIPLVFDAVIARGGLLKPTPGGVYQINERIKHDLWHADMEHASNLAAWIADEIAHCAGCPSYLADPVVTDELRDLARISGIPELPRISIFHALNSRAVSRSYAARIGRKYEELNLIVAHLGGGISVSAHHYGKVVDVNNALNGEGPFSPERAGTLPARQLVDMCFSGKYTYAEIRKMINGRGGLVAHLGTTDVQSIIRWAHAGAEKHKLVLDAMLYTVAKQVGAMHIALHGQTDAVILTGGIAFNDYCIQGLREWLEGLAPIVVIPGEDEMGALAMNALGVLRGELTLQEYAPETTSD
>PHCOBLFD_00233
MKLLVINPGSTSTKIAVYENDVPRLVRNIRHTVDELSAFSHIIDQFEFRKNLVLKELETNNIPFEFDAIVGRGGLLKPIPGGVYEVNDAMLDDILHAMRTHACNLGCLIASELAALLPGCRAFIADPGVVDELDGIARITGSPLMPRITIWHALNQRAIARRYAAEHNMHYEDLDLIVCHLGGGISVGVHHHGKAIDVNNALDGEGPFSPERAGTLPAGQLIDLCCSGRYTKDELKKRISGCAGLTAHLGTTDVPTIVRRIEEGDKHAELVLNAMIYQIAKSIGAASVALYGEIDAILLTGGMAHSDYIISRLKERISFLAPVHVYPGEDEMEALALNALGALRGELPIQEYK
>IBBDIHHE_01886
MSYKSLIINPGSTSTKIGVFEDETLLFEETLRHSTEEIAQYDSIVAQKDFRKDVIAKVLAENNFDIKTLDVVVGRGGLLKPIPGGTYTVTDELVKDLVEAKRGEHASNLGGILAKDFADELGIPAYIVDPVVVDELQDVARLSGHPELPRTSIFHALNQKAVAKRYAKEVGKKYEDLNLIVVHMGGGVSVGAHTGGKVVDVFNALDGDGAFSPERAGGVPNGELVRLCYSGKYTEKEMIKQLVGKAGFNAYCGSNDARDIEAMAKNGDKHAQLVFDAFLYQVSKDIGAQAAVLSGKVDQIILTGGIAYGKYATEEITKRVQFIAPVTVYGGEDELLALAQGALRVLNGEEEAKVY
>HGMAOJAD_02467
MDKIYRILVINPGSTSTKLSMFENETCLFTEDVFHDSSVLKKFPTINDQLDYRMEVVNKFLKDGNIDLTGVDAIVGRGGGCYSVEGGIYKIDDRLIQDTKAAKGGLYHSSMLGVQMADVLHKKYGGIMIMMNPPIVDELCDLARVTGVDGVYRRAVCHALNLKETARRHALSLGKKYEDCNFIVCHIDGGISITAHKKGKMIDGNDAGGGEGPFTPTRMGTMAVTDITRYFWDKTQAEMKSLCSQTGGLSSYFGTSNSDAIHKKVEEGDRKATRVWNAMIYQVIKYIGSMSTVLQGKVDGIVLTGGLLRFPEVEEKIRESCGWIAPVTSYPGEFEQEAMAFGALRVLRGEEEAKIYPGKPVWDGFKD
>EDJICKMD_02060
MKLLVINPGSTSTKIAVYENEVPRLVRSIRHTVDELSSFSHIIDQFEFRKNLVLKELEANNIPFEFDAIVGRGGLLKPIPGGVYEVNDAMLDDILHAMRTHACNLGCLIASELAALLPGCRAFIADPGVVDELDEIARITGSPLMPRITIWHALNQRAIARRYAAEHHTRYEELDLIVCHLGGGISVGVHHHGKAVDVNNALDGEGPFSPERAGTLPAGQLIDLCCSGRYTKDELKKRISGRAGLTAHLGTTDVPAIVRRIEEGDKHAGLVLDAMIYQIAKSIGAASVVLYGKIDAILLTGGMAHSDYIISRLKERISFLAPVHVYPGEDEMEALALNALGALRGELPIQEYK
>FPNEHNHN_03914
MKIFVINPGSTSTKIALFIDEKPVWVAGAHHTADDLSEFHHVNEQYEYRKNFILRLLAEADIPLDFDAVIARGGLLKPTPGGVYVINEQMKHDLLNARMEHACNLGALIADEIARECHCPAYIADPEVVDELQPVARLTGIPEIERISIFHALNSKAVSRKYAASIGKHYEDLNLIVVHLGGGISVGAHCKGRVIDVNNALNGEGPFSPERAGTIPADQFAELCFSGKYTLKQVKKMLNGKGGLTAHLGMNDVVTIARKASEGEEPYKGVLDAMLYTVAKQVGAMYVTLRGQVDAIILTGGIAHSDYCVGILREQIDYLAPVVLMPGEDEMGSLAYNALGALKGELPLQVYRPE
>MAEGLHGE_02495
MEKEYRILITNGGSTSTKIAVRENHEVLLSVSVKHTTKELEQYQTIWDQYDYRKQAVLKVLEEADIKLDSLDALVTRGGNMRAVEGGIYEIGEQMLEDMKSGLYGSHPCSVCNQIAYDMGKELGIPALVVDPPMTDELCSEARFSGSAAIQRISSFHALNQKATARKICGKMGKAYEDTDMIVVHLGGGISVGAHKKGCVIDVNNALDGDGPFSPERSGDLPVGALIRLCYSGQYTCQEMLRQINGRGGLVSYLGTADCLEVEQRIKEGDELAEAIYRAMAYQVAKAIGGAAAVLCGHVEAIAFTGSLAFSECFIGLIKERIEFIAPVYLYPGENEMEALGDGCLRYLTGQEAKKVYPYTDREADDDKTDQRD
>ENAGKJNE_00510
MKVYKIVAINLGSTSTKIAYYENDRCVLKENLSHQSSDLKGFATVWEQYDYRMDAICGFLDAHGIRVEKLDAFVTRGGHTKPLSGGVYRVNELMLEQSRSERYGNHPTDLGLQIAWGFARFGPVPLTVDPPTTDEFEPLARYSGLAEMPRRSSFQVLNHRAVGKQFAKDQGKDYRALNLIVAHMGGGITVAAHKKGRLVDANNGIAGDGPFSTNRTGTLPVGALVDACYSGAFTYQQMMRKINGEGGLMAYLGDADAYRAEQEAAKGSQKHREALEAMCYQTSKEIAACAAVLCGEVDAIIITGGMAHSLMMMDWIRRRVEFIAPVALYPGEYEMQSLALSAYDALRGMERIKELV
>MKEEBBHL_02806
MKLLVINPGSTSTKIAVYENEVPCLVRSIRHTVDELSSFSHIIDQFEFRKNLVLKELEANNIPFEFDAIVGRGGLLKPIPGGVYEVNDAMLDDILHAMRTHACNLGCLIASELAALLPGCRAFIADPGVVDELDEIARITGSPLMPRITIWHALNQRAIARRYAAEHHTRYEELDLIVCHLGGGISVGVHHHGKAVDVNNALDGEGPFSPERAGTLPAGQLIDLCCSGRYTKDELKKRISGRAGLTAHLGTTDVPAIVRRIEEGDKHAGLVLDAMIYQIAKSIGAASVVLYGKIDAILLTGGMAHSDYIISRLKERISFLAPVHVYPGEDEMEALALNALGALRGELPIQEYK
>JKJPENBJ_00584
MSFKILAINPGSTSTKIAIFEDETEKFVKNIKHSAEEIAKFDNVASQFQFRKDIILSELKNAGFNINEINAIVGRGGLVKPIESGVYEVNEALINDLNNPPLGEHASNLGGLIANDIAKSLNNGTKAYIADPVVVDELQDVARLTGHPDFTRVSIFHALNQKAIARTYAKEIGKKYEDINLIIAHLGGGVSVGAHDHGRVIDVNNALDGDGPFSPERSGSLPTGQLVKLCFSGKKTEAEIKKMLKGAGGLVAYLGTNDAYEVEIKAKEDPKYKLVQDAMSYQVGKAIGEMAAVLKGKVDGILLTGGIAHNPFLVDYVKEMVGFIAPIKVYAGEDEMRALAMNGLMVLRGELSGKTYK
>FDBKJOBC_04134
MKIFVINPGSTSTKIALFIDEKPVWAAGAHHTADDLSEFHHVNEQYAYRKDFVLRLLAEADIPLDFDAVIARGGLLKPTPGGVYAINEQMKHDLLNARMEHACNLGALIADEIARECHCPAYIADPEVVDELQPAARLTGIPEIERISIFHALNSKAVSRKYAASIGKHYEELNLIVVHLGGGISVGAHCKGRVIDVNNALNGEGPFSPERAGTIPADQLAELCFSGKYTLKQIKKMLNGKGGLTAHLGMNDVVTIARKASEGEEPYKGVLDAMLYTVAKQAGAMYVTLRGQVDAIILTGGIAHSDYCVGILKEQIDYLAPVVLMPGEDEMGSLAYNALGALKGELPLQVYRPE
>OPDHNPIA_03809
MDKLNISSTPSSVKNGRGERLLVINPGSTSTKIAVYENETPLLVRNIRHTVEELSAFPRVIDQFEFRKSLVLRELEVNDIPFRFDAVIGRGGLVKPIPGGVYEVNEAMKRDTLHAMRTHACNLGGLIADELAAALPGCRAFIADPGVVDELEEVARITGSPLMPRITIWHALNQKAIARRYAAEHGTRYEDLDLIVCHLGGGISVAVHRHGRAVDANNALDGEGPFSPERAGTLPAGQLIDLCFSGKFTKDELKKRISGRAGLTAHLGTTDIPAIIQSIEAGDDHARLVLDAMIYNVAKSIGAASTVLCGKVDAILLTGGIAYSDYVISRLRERISFLAPVFVYPGEDEMEALALNALGALRGELPVQVYQ
>IPMGNGKB_03021
MSYKSLIINPGSTSTKIGVFEDETLLFEETLRHPTEEISKYATIIDQKDFRKEIITDLLKEKNFDIHSLDFIVGRGGLLKPIPGGTYKVSDDLLNDLKIGYQGQHASNLGGILAREIGDSIGVPSFIVDPVVVDELEPVARYSGCPELPRRSIFHALNQKAVARRYAKESGIPYEQLNLIVVHMGGGCSVGAHRGGKIVDVNNILDGEGAFSPERAGTVPAGDLVKLCFSGKYTEKEIYKKLVGGGGFNGYVGTNDARIVEDKALEGVPEYAAVLDAFHYQMAKDIGAMATVLNGKVDKIILTGGIAYSKVTCEDLKKRVGWIADFVIYPGEDELLALAQGGLRVMKGEEEAKAY
>IMMPLIKP_01047
MEDKTYKILAINLGSTSTKIAYFENDECKIRESLSHDADALAACGSDIWAQYDLREQSVLAFMEEHGIELDELDAISSRGGNIEPTTGGTYRINQAMRSETRSCLWGTHVSHLGVEIAFRLTERSDHAVPVTTDLPTTDEFEPLARYTGLVEIQRESKFQALNHRAMARAYADKIGRAYEDLNLIMVMMGGGITVASHKRGLMVDAQDGLGGDGAFSNNRCCGVPSAALVDLCYSGEFTHEQMKRHLNGEAGLMAYTGTTDIRALVSRAEAGDSKVAEALDAMCYQASKDIGAHATVLCGKVDAIVLTGGMANAAYLVDRIIERVGFIAPVVVMPGEREMESLGTNAYRALSGQIELKEFKPQQIVPEWVW
>IAMKJMEN_01762
MKILAVNPGSTSTKIAVYEDETPRLVLNIRHSVEELSQFPRIIDQFEFRKHLVLEALEANDIPFKFDAIVGRGGLLKPIPGGVYAVNDAMLDDMLHAMRTHACNLGCLIAHELAAMLPGCPSFIADPGVVDELDDVARITGSPLMPSITIWHALNQRAIARRYAAERSALQPEAPVHYEDLNLIVCHLGGGVSVGVHRHGRAVDVPNALDGFGPFSPERAGTLPAGQLIDLCHSGRYTTEELKKRISGKAGLAAHLGTTDIPAIERRIAEGDTHAALVLDAMIYRIAKEIGGAAVVLYGKVDAILLTGGMAHSEYITSRLQERVSFLAPVHVYPGEDELEALVMNALGALRGELPVQVYR
>IIFMBNAL_01338
MKILAVNPGSTSTKIAVYEDETPRLVLNIRHSVEELSQFPRIIDQFEFRKHLVLEALEANDIPFKFDAIVGRGGLLKPIPGGVYAVNDAMLDDMLHAMRTHACNLGCLIAHELAAMLPGCPSFIADPGVVDELDDVARITGSPLMPSITIWHALNQRAIARRYAAERSALQPEAPVHYEDLNLIVCHLGGGVSVGVHRHGRAVDVPNALDGFGPFSPERAGTLPAGQLIDLCHSGRYTTEELKKRISGKAGLAAHLGTTDIPAIERRIAEGDTHAALVLDAMIYRIAKEIGGAAVVLYGKVDAILLTGGMAHSEYITSRLQERVSFLAPVHVYPGEDELEALVMNALGALRGELPVQVYR
>BOJGDDKP_03248
MDIVIEVAVEAAGELLSAGIDAVVDKAVKHKSEYKSEYRRKHTMAIKSLIINPGSTSTKIGVFEDENLLFEETLRHSTEEISKYDTIFEQKDFRKKIITDLLAEKNCDLKSFNVIVGRGGLLKPIPSGTYAVTDDLLEDLKVGVQGQHASNLGGILAREIGDEIGVPSYIVDPVVVDELMPIARYSGLEEIPRGSIFHALNQKAVAKRYAKEAGKPYESLRLVVVHMGGGVSVGAHEDGKVVDVFSAFDGDGAFSPERAGGVPCAALVKMCFSGKYTEKEISAKLIGKGGLNSYLGTNDMREVTKRANEGDAKAAEVKQAFLLQVAKDIGAMACVLNGKVDQIVITGGIAYGEDVVAKLKERCGWIAPVTVYPGEDELLALAQGALRVMNGEEQVKQY
>PCFEGMEJ_00424
MAYKILTLNFGSTSSKIAYFEDERLVVRGSLEHPNEELERFADFWSQEPYRIAAIRNFLKEQEIQEEEMDLIACWGGHCKPGKGGAYRITKQFLEQVKSGQYGHHPCDLAPFAAYQMAGECGMAISIDPPTIDEFNALARYTGIPGITRKSRMQTLNQKAVARKYAADHGKEYEECSLIVVHMGGGTSVVVHEKGEMVDANNGLDGDGPFATNRAGTIPAGDLIDLCYSGRYTHKEMRKQITGEAGLVAYLNENDVRKIEKRILDGDEKAKEVYDAMLYQTAKQIAASAAVLCGNVDAVLLTGGIANSRYAISEIEKRVMFIAPVIAYPGELEMQSLGMTAYRVLTGKEEIREVEKD
>INPELKKI_01579
MTFNILAINPGSTSTKISVAHNNELLFVEDIKHSRDELAHYETIFNQYEFRKQHILKELEKRNIPLDFHAVVGRGGLAKPLESGVYAVNQQMVDDQRTALHQHPCDLGCKLAYEIASLIPGCKSYIADPGVVDELAPEARISGLPEAPRICIWHALNQKAIARRYAADRNTTYDKLNLIICHLGGGISIAAHQHGKAIDANNALDGEGPFSPERTGTLPMTDIIKMCYHSGLTEEQMMHKICTQGGLLAHLGTNDFRIIKERIDNGDEKAQLVFSAMIWHVAKAIAAEGAVLCGKVDAVLLTGGLCYSKRLVRELKKRISFLAPVVVYEGQDEMLALTENALAALSGKVETKQY
>KIIOEDIB_03042
MDKLNINSTPSSVKNGRGERLLVINPGSTSTKIAVYENETPLLVRNIRHTVEELSAFPRVIDQFEFRKSLVLRELEVNDIPFQFDAVIGRGGLVKPIPGGVYEVNEAMKRDTLHAMRTHACNLGGLIADELAAALPGCRAFIADPGVVDELEEVARITGSPLMPRITIWHALNQKAIARRYAAEHGTRYEDLDLIVCHLGGGISVAVHRHGRAVDANNALDGEGPFSPERAGTLPAGQLIDLCFSGKFTKDELKKRISGRAGLTAHLGTTDIPAIIQSIEAGDDHARLVLDAMIYNVAKSIGAASTVLCGKVDAILLTGGIAYSDYVISRLRERISFLAPVFVYPGEDEMEALALNALGALRGELPVQVYQ
>PIOAHFEJ_03684
MKILAVNPGSTSTKIAVYEDETPRLVLNIRHSVEELSQFPRIIDQFEFRKHLVLEALEANDIPFKFDAIVGRGGLLKPIPGGVYAVNDAMLDDMLHAMRTHACNLGCLIAHELAAMLPGCPSFIADPGVVDELDDVARITGSPLMPSITIWHALNQRAIARRYAAERSALQPEAPVHYEDLNLIVCHLGGGVSVGVHRHGRAVDVPNALDGFGPFSPERAGTLPAGQLIDLCHSGRYTTEELKKRISGKAGLAAHLGTTDIPAIERRIAEGDTHAALVLDAMIYRIAKEIGGAAVVLYGKVDAILLTGGMAHSEYITSRLQERVSFLAPVHVYPGEDELEALVMNALGALRGELPVQVYR
>HPFFFOKA_01601
MKPYKVLTINPGSTSTKVALFEGEECLYSQNVSHEAKELGQYASMSEQLPYRRDTVLKLLKEAGIRLEEVDVFVGRGGGLIAMEGGTYGVTDLMLEHARTCANGVIHPAALGSQLANEFAQAYGAKAMVVNPPDVDELQDLARMTGIRGVHRIIHLHALNLKETAIRHSKDVMKKPYGECSYVVCHIGGGISISAHEKGRMIDGYDIVGGEGPMAPTRCGSISVANLLEYMKMNQAGLEDVKKLCTSKGGFVNHVGISDAIELTERAKAGDRYAGLLWDSMIYQIEKCIGAMAAVLHGQVDGILLGGGMVHNQDLVKQITDACSFIAPVTAYPGEFEMEAMAAGAIRVLEGEEELKTYTGKPVWDGFDWE
>HPFFFOKA_02540
MNPYKIFAINPGSTSTKIALFEGGEAVFSSNVSHDSRALKQFKEISTQFDYRKETILEELKKAGVTLEGVDAFSARGGGLASVDGGVYAINETLLEHARAGFSVKHPAMLGAQLADAFSKTYGGSAFVVNPPDVDEFSDLARVTGWKGVYRESRIHALNQKEIGIRYGASVAKKYEEMNLIICHIGGGISVTAHKKGKMVDSNDIAQGDGPMAPTRCGAIPVKDVVKACFSGKYTEGELYEKITKTGGLVDHLGTSDAREVRAMMEQGNTYAKLVYDAMIYQIGKYAGSMAAVLEGNVDGIIFTGGISHDGYLVEKLSGMLKFIAPITVMAGEFEMEALAAGALRVLNGEENAKEYMGIPVWNGFDVQ
>HPFFFOKA_05151
MKTLVINPGSTSTKAAVFEDDKELARENLAHSKDDLSGFKVWTEQLDYRYGLVMQFLKRAGYRPQDLSCVMSRGGSPPGIHAGATAVDERLVDALLNRPLEPHPASLGPVIAAKIAKEAGIPAFVYDPITSDELNPLAKVYGVKGIQHNSMCHFLNTHAMGIRLAKNLGRDFHDMNILVAHIGGGNSICLWKKGHPVDVVPGDACAFSAERAGFMRSERMVQLVQEYGATNCIGWLHGKGGFVSLLGTNDLREVEQMIKDGNGDALLCQKAMAYQLSKCICSLLPAADGRLDAVIITGGGAYWERLTDDIRDRIGFLDTPVYIMPGENEMQALAEGALRVMNGEEKVQQYNG
>FNFPIDDC_01856
MKLLIINPGGTSTKIAVFEDEEQVLKKNIIHTQEELSGFSHVFDQFGYRKGLILKTLEEEGMDIHELSGVAGRGGLMNPIPGGTYRVNERMLEDLEHAVHGEHPSNLGAALARSIGDQIGVPSFVVDPVSVDELMPKARISGISDLERPSWFHALNHKAVARWAAERIGKKYEESSLIIAHLGSGNSVVAHKNGQMIDGSGGRTNGPFSPERSGGLPTYPLVELCYSGKYTREEMVAKISSTGGMYDYLGTKDAGEVERRMGLGDETAKLVYEAFVYMVAKEICSYAAVFEGKVDCIVLTGGIAHSRYVTDEIRRMAGFLAPVEVVAGEFEMTALALGALRVLKGEEEPREYE
>FNFPIDDC_03695
MHMRIYKIAAINLGSTSTKIAYYENENCVFKDNIVHTARALEGFSTIWEQFEFRKQAIEAYLKEKGILISGLDAVVTRGGHTEPIVGGVYRITRKMLEQSASEKYGNHATDLGLKLAYEFSAQGPQAFTVDPPTTDEFEPLARYSGLPQIKRRSSFHVLNHRAAGRQYAKDSGKDYRDLNLVVIHMGGGISIAAHKKGRLVDANNAIDGDGPFSTNRCCSVPIGDLINMCYSGTYTYSEIRRLINGNAGLMAYVGENDVKTVEERAAGGDQACGEALDAMCYQIAKEVGAAATVLMGEVDAIVFTGGIAHSKRIVDSVSRRVSFIAPIAVYPGEYEMQSLGLNTLAALRGEEEIKELNE
>PCGCEOPG_03945
MSYKSLIINPGSTSTKIGVFEDENLLFEETLRHPTEEISKYASIIDQKDFRKEIITDLLKEKNFDINSLDFVVGRGGLLKPIPGGTYKVSDELLHDLEIGYQGQHASNLGGILAREIGDSIGVPSFIVDPVVVDELEPIARYSGCPELPRRSIFHALNQKAVARRYAKESGIPYEQLNLIVVHMGGGCSVGAHRGGKIVDVNNILDGEGAFSPERAGTVPAGDLVKMCFSGKYTEKEVYKKLVGGGGFNGYVGTNDARIVEDKALEGIPEYVAILDAFHYQIAKDIGAMATVLNGKVDKIILTGGIAYSKVTRDDLQKRVGWIADFVVYPGEDELLALAQGGLRVIKGEEEAKAY
>FIFGPGJJ_03844
MKILVINPGSTSTKIAVYENETPLFISNIKHSVEELSAFPEVIDQFEFRKNLVLQELENNKIPFSFDAIIGRGGLVKPIPGGVYEVNDAMKRDTVHAMRTHACNLGGLIASELAATLPDCPAFIADPGVVDELEDIARITGSPLMPKITIWHALNQKAIARRFAKEQGTQYEDLDLIICHLGGGISVAVHHHGRAIDANNALDGEGPFSPERAGTLPAGQLIDLCFSGQHTKDELKKRISGRAGLTAHLGTTDVPAIIQSIEEGDKKAELILDAMIYNVAKAIGASATVLCGKVDAILLTGGIAYSDYVVSRLKKRISFLAPIYVYPGENEMESLAFNAIGALKGELPIQVYK
>NBMFANLO_00227
MKILVINPGSTSTKLAVYENENPIWRESIAHPSKELAGFHHINEQYEYRRKCVHDTLEKAGIPLVFDAVIARGGLLKPTPGGVYQINERIKHDLWHADMEHASNLAAWIADEIAHCAGCPSYLADPVVTDELRDLARISGIPELPRISIFHALNSRAVSRSYAARIGRKYEELNLIVAHLGGGISVSAHHYGKVVDVNNALNGEGPFSPERAGTLPARQLVDMCFSGKYTYAEIRKMINGRGGLVAHLGTTDVQSIIRWAHAGAEKHKLVLDAMLYTVAKQVGAMHIALHGQTDAVILTGGIAFNDYCIQGLREWLEGLAPIVVIPGEDEMGALAMNALGVLRGELTLQEYAPETSSD
>AABBIEKD_02320
MKIFVINPGSTSTKIALFIDEKPVWAAGAHHTADDLSEFHHVNEQYAYRKDFVLRLLAEADIPLDFDAVIARGGLLKPTPGGVYAINEQMKHDLLNARMEHACNLGALIADEIARECHCPAYIADPEVVDELQPAARLTGIPEIERISIFHALNSKAVSRKYAASIGKHYEELNLIVVHLGGGISVGAHCKGRVIDVNNALNGEGPFSPERAGTIPADQLAELCFSGKYTLKQIKKMLNGKGGLTAHLGMNDVVTIARKASEGEEPYKGVLDAMLYTVAKQAGAMYVTLRGQVDAIILTGGIAHSDYCVGILKGQIDYLAPVVLMPGEDEMGSLAYNALGALKGELPLQVYRPE
>DANFOAOM_00383
MSYKILIINPGSTSTKIGVFEDETLLFEETLRHTTEELAGFNMIVDQKDFRKKVILDVLAEKNFDIKTLDVCVGRGGMLKPIPGGTYAVSDDLLEDLKIGKQGQHASNLGGILAREIGDELGVPSYIVDPVVVDELMPSSRLSGVPELPRISVFHALNQKAVAKRYAKEVGKKYTDLNLIVVHMGGGVSVGAHDHGKVVDVYNALDGDGAFSPERAGGVPSGALVKMCFSGEYTQAEVMKKLVGKGGFNAYIGSNDARDLEKLVNEGDEHAKLVQDAFYQQVAKDIGGMATVLRGKVDQIILTGGIAYSKHTCEELEKRAGFIAPFTVYAGEDELLALAQGALRVMNGEEEPMKY
>MBEADJHG_00136
MKILAINPGSTSTKIAVYEDTTPLLVRNIRHSVGELSHFPRVIDQFEFRKNLVIEALKENGIPFEFDAIVGRGGLLKPIPGGVYEVNDAMLDDIAHAMRSHACNLGCLIAAELAALLPGCRAFIADPGVVDELDEIARITGSPLMPRITIWHALNQRAIARRYAAELTTASPDHPVRYEDLNLIICHLGGGISVGAHNHGRCIDVNNALDGEGPFSPERAGTLPAGPLIDLCYSHRFRKDELKKRISGHAGLAAHLGTTDIPAIIKSIEGGDTKAELVLNAMIYQVAKSVGAAAVVLYGKVDAILLTGGIAHSEYVISRLKERVSFLAPVHVYPGEDELEALAVNVLGALRGELPIQVYK
>HNLBGPCG_01972
MKIFVINPGSTSTKIALFIDEKPVWAAGAHHTADDLSEFHHVNEQYAYRKDFVLRLLAEADIPLDFDAVIARGGLLKPTPGGVYAINEQMKHDLLNARMEHACNLGALIADEIARECHCPAYIADPEVVDELQPAARLTGIPEIERISIFHALNSKAVSRKYAASIGKHYEELNLIVVHLGGGISVGAHCKGRVIDVNNALNGEGPFSPERAGTIPADQLAELCFSGKYTLKQIKKMLNGKGGLTAHLGMNDVVTIARKASEGEEPYKGVLDAMLYTVAKQAGAMYVTLRGQVDAIILTGGIAHSDYCVGILKGQIDYLAPVVLMPGEDEMGSLAYNALGALKGELPLQVYRPE
>ELLGPDOC_01201
MKILAVNPGSTSTKIAVYEDETPRLVLNIRHSVEELSQFPRIIDQFEFRKHLVLEALEANDIPFKFDAIVGRGGLLKPIPGGVYAVNDAMLDDMLHAMRTHACNLGCLIAHELAAMLPGCPSFIADPGVVDELDDVARITGSPLMPSITIWHALNQRAIARRYAAERSALQPEAPVHYEDLNLIVCHLGGGVSVGVHRHGRAVDVPNALDGFGPFSPERAGTLPAGQLIDLCHSGRYTTEELKKRISGKAGLAAHLGTTDIPAIERRIAEGDTHAALVLDAMIYRIAKEIGGAAVVLYGKVDAILLTGGMAHSEYITSRLQERVSFLAPVHVYPGEDELEALVMNALGALRGELPVQVYR
>PIBIDGEL_00841
MKIFVINPGSTSTKIALFIDEKPVWAAGAHHTADDLSEFHHVNEQYAYRKDFVLRLLAEADIPLDFDAVIARGGLLKPTPGGVYVINEQMKHDLLNARMEHACNLGALIADEIARECHCPAYIADPEVVDELQPAARLTGIPEIERISIFHALNSKAVSRKYAASIGKHYEELNLIVVHLGGGISVGAHCKGRVIDVNNALNGEGPFSPERAGTIPADQLAELCFSGKYTLKQIKKMLNGKGGLTAHLGMNDVVTIARKASEGEEPYKGVLDAMLYTVAKQAGAMYVTLRGQVDAIILTGGIAHSDYCVGILKEQIDYLAPVVLMPGEDEMGSLAYNALGALKGELPLQVYRPE
>LDMNMDME_01723
MKIFVINPGSTSTKIALFIDEKPVWVAGAHHTADDLSEFHHVNEQYEYRKNFILRLLAEADIPLDFDAVIARGGLLKPTPGGVYVINEQMKHDLLNARMEHACNLGALIADEIARECHCPAYIADPEVVDELQPVARLTGIPEIERISIFHALNSKAVSRKYAASIGKHYEDLNLIVVHLGGGISVGAHCKGRVIDVNNALNGEGPFSPERAGTIPADQFAELCFSGKYTLKQVKKMLNGKGGLTAHLGMNDVVTIARKASEGEEPYKGVLDAMLYTVAKQVGAMYVTLRGQVDAIILTGGIAHSDYCVGILREQIDYLAPVVLMPGEDEMGSLAYNALGALKGELPLQVYRPE
>HFDDPOMK_00205
MKLLVINPGSTSTKIAVYENEVPRLVRSIRHTVDELSSFSHIIDQFEFRKNLVLKELEANNIPFEFDAIVGRGGLLKPIPGGVYEVNDAMLDDILHAMRTHACNLGCLIASELAALLPGCRAFIADPGVVDELDEIARITGSPLMPRITIWHALNQRAIARRYAAEHHTRYEELDLIVCHLGGGISVGVHHHGKAVDVNNALDGEGPFSPERAGTLPAGQLIDLCCSGRYTKDELKKRISGRAGLTAHLGTTDVPAIVRRIEEGDKHAGLVLDAMIYQIAKSIGAASVVLYGKIDAILLTGGMAHSDYIISRLKERISFLAPVHVYPGEDEMEALALNALGALRGELPIQEYK
>HJEIBGMO_00154
MKILAINPGSTSTKIAVYEDTTPLLVRNIRHSVGELSHFPRVIDQFEFRKNLVIEALKENGIPFEFDAIVGRGGLLKPIPGGVYEVNDAMLDDIAHAMRSHACNLGCLIAAELAALLPGCRAFIADPGVVDELDEIARITGSPLMPRITIWHALNQRAIARRYAAELTTASPNHPVCYEDLNLIICHLGGGISVGAHNHGRCIDVNNALDGEGPFSPERAGTLPAGPLIDLCYSHRFRKDELKKRISGHAGLAAHLGTTDIPAIIKSIEGGDTKAELVLNAMIYQVAKSVGAAAVVLYGKVDAILLTGGIAHSEYVISRLKERVSFLAPVHVYPGEDELEALAVNVLGALRGELPIQVYK
>GHOEFFFK_01593
MKIFVINPGSTSTKIALFIDEKPVWAAGAHHTADDLSEFHHVNEQYAYRKDFVLRLLAEADIPLDFDAVIARGGLLKPTPGGVYAINEQMKHDLLNARMEHACNLGALIADEIARECHCPAYIADPEVVDELQPAARLTGIPEIERISIFHALNSKAVSRKYAASIGKHYEELNLIVVHLGGGISVGAHCKGRVIDVNNALNGEGPFSPERAGTIPADQLAELCFSGKYTLKQIKKMLNGKGGLTAHLGMNDVVTIARKASEGEEPYKGVLDAMLYTVAKQAGAMYVTLRGQVDAIILTGGIAHSDYCVGILKEQIDYLAPVVLMPGEDEMGSLAYNALGALKGELPLQVYRPE
>DENMOCGF_00271
MSYKILVINPGSTSTKIGVYEDETLLFEETLRHSTEEIAKYATIVDQKDFRKELIVDILAKNSFDIKSLNVVVGRGGLLKPIPGGTYPVSDALLADLKAGVQGQHASNLGGILAREIGDEIGVPSYIVDPVVVDEMEPVARYSGIPELPRISIFHALNQKAVAKRYAKEQNVSYDSLNLVVVHMGGGVSVGAHKNGKVVDVNNTLDGDGPFSPERSGGVPAGALVKMCFSGQYTQAEVYKKINGKGGLNGYLGTNNMRDVAERAFEKGDEEAAGVFHAFTYQVAKEVGAMAAVLNGKVDQILLTGGIAYSDYVTSEIKEKVGFIAPITVYPGEDELLALAQGALRVLNGEEKPLVY
>DDAMDHHI_01896
MKILAVNPGSTSTKIAVYEDETPRLVLNIRHSVEELSQFPRIIDQFEFRKHLVLEALEANDIPFKFDAIVGRGGLLKPIPGGVYAVNDAMLDDMLHAMRTHACNLGCLIAHELAAMLPGCPSFIADPGVVDELDDVARITGSPLMPSITIWHALNQRAIARRYAAERSALQPEAPVHYEDLNLIVCHLGGGVSVGVHRHGRAVDVPNALDGFGPFSPERAGTLPAGQLIDLCHSGRYTTEELKKRISGKAGLAAHLGTTDIPAIERRIAEGDTHAALVLDAMIYRIAKEIGGAAVVLYGKVDAILLTGGMAHSEYITSRLQERVSFLAPVHVYPGEDELEALVMNALGALRGELPVQVYR
>KGDOOHOG_03759
MKILVINPGSTSTKIAVYENETPLFVSNIKHSVEELSAFPEVIDQFEFRKNLVLQELENNKIPFSFDAIIGRGGLVKPIPGGVYEVNEAMKRDTVHAMRTHACNLGGLIASKLASTLPDCPAFIADPGVVDELEDIARITGSPLMPKITIWHALNQKAIARRFAKEQGTQYENLDLIICHLGGGISVAVHHHGRAIDANNALDGEGPFSPERAGTLPAGQLIDLCFSGQLTKDELKKRISGRAGLTAHLGTTDIPAIIQSIEEGDKKAELILDAMIYNVAKAIGASATVLCGKIDAILLTGGIAYSDYVISRLKKRISFLAPIYVYPGENEMESLAFNAIGALKGELPIQIYK
>DNMIKFBM_03837
MDKLNISSTPSSVKNGRGERLLVINPGSTSTKIAVYENETPLLVRNIRHTVEELSAFPRVIDQFEFRKSLVLRELEVNDIPFRFDAVIGRGGLVKPIPGGVYEVNEAMKRDTLHAMRTHACNLGGLIADELAAALPGCRAFIADPGVVDELEEVARITGSPLMPRITIWHALNQKAIARRYAAEHGTRYEDLDLIVCHLGGGISVAVHRHGRAVDANNALDGEGPFSPERAGTLPAGQLIDLCFSGKFTKDELKKRISGRAGLTAHLGTTDIPAIIQSIEAGDDHARLVLDAMIYNVAKSIGAASTVLCGKVDAILLTGGIAYSDYVISRLRERISFLAPVFVYPGEDEMEALALNALGALRGELPVQVYQ
>FBEDBFEA_03098
MAIKSLIINPGSTSTKIGVFEDENLLFEETLRHSTEEIAQYASIIDQKDFRKNIILDFLKAKDFDVKSFDMIVGRGGLLKPIPGGTYTVSDELLADLKKGVQGQHASNLGGILAREIGDEIGVPSYIVDPVVVDELEPVARLSGMPELPRRSIFHALNQKAVARRYAKEHGVKYEDLNLIVIHLGGGVSVGAHSQGKVVDVNNILDGEGAFSPERAGTVPVGDLVKMCYSGKYTEKEVYKKICGNGGLNAYLHTNDFRDMQKMAEEGDEYAALVRDAFFYQISKDAGAMAAVLNGKVDQIILTGGIAYAPVTRKMLEEKLGWIAPFTVYPGEDELLALAQGGLRVIRGEEAAKEY
>FBKBEODD_01626
MKILAVNPGSTSTKIAVYEDETPRLVLNIRHSVEELSQFPRIIDQFEFRKHLVLEALEANDIPFKFDAIVGRGGLLKPIPGGVYAVNDAMLDDMLHAMRTHACNLGCLIAHELAAMLPGCPSFIADPGVVDELDDVARITGSPLMPSITIWHALNQRAIARRYAAERSALQPEAPVHYEDLNLIVCHLGGGVSVGVHRHGRAVDVPNALDGFGPFSPERAGTLPAGQLIDLCHSGRYTTEELKKRISGKAGLAAHLGTTDIPAIERRIAEGDTHAALVLDAMIYRIAKEIGGAAVVLYGKVDAILLTGGMAHSEYITSRLQERVSFLAPVHVYPGEDELEALVMNALGALRGELPVQVYR
>DLAKGPLO_00371
MAYKILTLNFGSTSSKIAYFEDERLVVRGSLEHPNEELERFADFWSQEPYRIAAIRNFLKEQEIQEEEMDLIACWGGHCKPGKGGAYRITKQFLEQVKSGQYGHHPCDLAPFAAYQMAGECGMAISIDPPTIDEFNALARYTGIPGITRKSRMQTLNQKAVARKYAADHGKEYEECSLIVVHMGGGTSVVVHEKGEMVDANNGLDGDGPFATNRAGTIPAGDLIDLCYSGRYTHKEMRKQITGEAGLVAYLNENDVRKIEKRILDGDEKAKEVYDAMLYQTAKQIAASAAVLCGNVDAVLLTGGIANSRYAISEIEKRVMFIAPVIAYPGELEMQSLGMTAYRVLTGKEEIREVEKD
>FHCFJGDP_01123
MKILVINPGSTSTKIAVYENETPLFISNIKHSVEELSAFPEVIDQFEFRKNLVLQELENNKIPFSFDAIIGRGGLVKPIPGGVYEVNDAMKRDTVHAMRTHACNLGGLIASELAATLPDCPAFIADPGVVDELEDIARITGSPLMPKITIWHALNQKAIARRFAKEQGTQYEDLDLIICHLGGGISVAVHHHGRAIDANNALDGEGPFSPERAGTLPAGQLIDLCFSGQHTKDELKKRISGRAGLTAHLGTTDVPAIIQSIEEGDKKAELILDAMIYNVAKAIGASATVLCGKVDAILLTGGIAYSDYVVSRLKKRISFLAPIYVYPGENEMESLAFNAIGALKGELPIQVYK
>JIEJFHEH_02183
MKILAVNPGSTSTKIAVYEDETPRLVLNIRHSVEELSQFPRIIDQFEFRKHLVLEALEANDIPFKFDAIVGRGGLLKPIPGGVYAVNDAMLDDMLHAMRTHACNLGCLIAHELAAMLPGCPSFIADPGVVDELDDVARITGSPLMPSITIWHALNQRAIARRYAAERSALQPEAPVHYEDLNLIVCHLGGGVSVGVHRHGRAVDVPNALDGFGPFSPERAGTLPAGQLIDLCHSGRYTTEELKKRISGKAGLAAHLGTTDIPAIERRIAEGDTHAALVLDAMIYRIAKEIGGAAVVLYGKVDAILLTGGMAHSEYITSRLQERVSFLAPVHVYPGEDELEALVMNALGALRGELPVQVYR
>CJMEFIEH_01820
MKILAVNPGSTSTKIAVYEDETPRLVLNIRHSVEELSQFPRIIDQFEFRKHLVLEALEANDIPFKFDAIVGRGGLLKPIPGGVYAVNDAMLDDMLHAMRTHACNLGCLIAHELAAMLPGCPSFIADPGVVDELDDVARITGSPLMPSITIWHALNQRAIARRYAAERSALQPEAPVHYEDLNLIVCHLGGGVSVGVHRHGRAVDVPNALDGFGPFSPERAGTLPAGQLIDLCHSGRYTTEELKKRISGKAGLAAHLGTTDIPAIERRIAEGDTHAALVLDAMIYRIAKEIGGAAVVLYGKVDAILLTGGMAHSEYITSRLQERVSFLAPVHVYPGEDELEALVMNALGALRGELPVQVYR
