# Supplementary material for: Gut microbiota dynamics and fecal SCFAs after colonoscopy: accelerating microbiome stabilization by Clostridium butyricum
Source: J Transl Med. 2024 Mar 1;22:222. doi: 10.1186/s12967-024-05031-y (PMC10908214; doi:10.1186/s12967-024-05031-y)
Supplement: Supplementary file 5 — Additional file 5. Multiple sequence alignment. [file 12967_2024_5031_MOESM5_ESM.zip]

Archive with 2 entries (2 files):
- sUPPLE/Supplementary material 1.nwk
- sUPPLE/Supplementary material 1.png
