# Supplementary material for: Gut microbiota dynamics and fecal SCFAs after colonoscopy: accelerating microbiome stabilization by Clostridium butyricum
Source: J Transl Med. 2024 Mar 1;22:222. doi: 10.1186/s12967-024-05031-y (PMC10908214; doi:10.1186/s12967-024-05031-y)
Supplement: Supplementary file 5 — Additional file 5. Multiple sequence alignment. [file 12967_2024_5031_MOESM5_ESM.zip › sUPPLE/Supplementary material 1.nwk]

((((((((((((((((((((((((((((((((((IJBFENMP_02166:0.00000000,ILFGNPHM_01302:0.00000000)0.0220:0.00000000,HHEEKAEG_01110:0.00000000)0.0030:0.00000000,HFJEGJFP_02314:0.00000000)0.0000:0.00000000,FBKBEODD_01626:0.00000000)0.0010:0.00000000,ECNCFHIN_01372:0.00000000)0.0000:0.00000000,BPLBPNEK_04123:0.00000000)0.0000:0.00000000,BLJGJGPE_02121:0.00000000)0.0000:0.00000000,BGCBHBMI_01582:0.00000000)0.0000:0.00000000,AEGFIJPH_03719:0.00000000)0.0000:0.00000000,(JIEJFHEH_02183:0.00000000,(JKBINNLN_01648:0.00000000,(KBPHICIN_00694:0.00000000,(LHPBKLPG_02379:0.00000000,(MGPFLFEB_00966:0.00000000,(MNCLDJNN_01098:0.00000000,(PHNGKKHB_00514:0.00000000,(PIIIDDAP_04446:0.00000000,(PIOAHFEJ_03684:0.00000000,PJPONEMH_00829:0.00000000)0.0220:0.00000000)0.0020:0.00000000)0.0000:0.00000000)0.0000:0.00000000)0.0000:0.00000000)0.0000:0.00000000)0.0000:0.00000000)0.0000:0.00000000)0.0000:0.00107991)0.4820:0.00107991,BAGIHJMN_01392:0.00107991)0.0240:0.00107991,BGOPLDIL_01445:0.00107991)0.0030:0.00107991,CJMEFIEH_01820:0.00107991)0.0000:0.00107991,DDAMDHHI_01896:0.00107991)0.0000:0.00107991,DFCAFOLF_01383:0.00107991)0.0000:0.00107991,EDGGHDKC_00279:0.00107991)0.0000:0.00107991,(((AKMBFAJP_01786:0.00000000,BEGNNOPL_01459:0.00000000)0.0680:0.00000000,HHJBGIDD_00903:0.00000000)0.0000:0.00000208,(CKNLOJDA_01877:0.00000000,(DJDCGGPF_02021:0.00000000,(IOMDHMHH_02005:0.00000000,(LAIEICDJ_01210:0.00000000,(MNKMKDFF_02282:0.00000000,NIMGLFKD_01978:0.00000000)0.0700:0.00000000)0.0190:0.00000000)0.0120:0.00000000)0.0070:0.00000000)0.0090:0.00000000)0.0420:0.00107991)0.0000:0.00107991,(BNIFJCFE_02441:0.00000000,((((JHJPNBFO_01483:0.00000000,POLNEBPL_00487:0.00000000)0.0970:0.00000210,IAMKJMEN_01762:0.00000000)0.0540:0.00000000,IIFMBNAL_01338:0.00000000)0.0580:0.00000000,(GJLHMOON_01065:0.00000000,(((DKIKHIIB_01474:0.00000000,IDFGMDIK_02622:0.00000000)0.0020:0.00000210,(FDKGLFIO_02118:0.00000000,MKOMEPPD_04536:0.00000000)0.2140:0.00000000)0.0300:0.00000210,(LPLDHKPN_03377:0.00000000,(NIAABDLC_00286:0.00000210,(FDLKDMHF_01616:0.00000000,(MBDAJHIE_02771:0.00000000,(JANEMMGE_04141:0.00000000,NAAINHKC_02299:0.00000000)0.1950:0.00000000)0.0000:0.00000210)0.0340:0.00000210)0.0000:0.00000210)0.0020:0.00000000)0.0000:0.00000000)0.0000:0.00000000)0.0000:0.00000210)0.0000:0.00000210)0.0000:0.00000210,(EJMDMMAN_04346:0.02581236,LKMJJHFB_01278:0.01324837)0.7770:0.00107991)0.0000:0.00107991,(CECKMGGA_02141:0.00000000,(GAPLIEND_01156:0.00000000,(HDMBKJAE_00534:0.00000000,(IAEIKCOE_01388:0.00000000,(LCOOHKPD_01141:0.00000000,ODEIAIMG_02233:0.00000000)0.1230:0.00000000)0.0600:0.00000000)0.0650:0.00000000)0.0000:0.00000210)0.0340:0.00107991)0.0060:0.00107991,EJMDMMAN_04347:0.00000210)0.0040:0.00000210,ELLGPDOC_01201:0.00000210)0.8730:0.00000210,(((((((LBIBAOLF_00972:0.00000000,PAAIIFIH_01455:0.00000000)0.1610:0.00000000,FHNMCGPK_01470:0.00000000)0.0880:0.00000000,CJJDNJKD_00630:0.00283710)0.0330:0.00000210,HFMMMIDB_00369:0.00000000)0.5040:0.00000210,OJFGODJF_00625:0.00000210)0.1190:0.00000000,(DAOIAAKK_01586:0.00000210,EDPGOKHJ_01621:0.00000000)0.3940:0.00000000)0.9880:0.01975847,((EGKKGKOE_00525:0.00000210,PHCOBLFD_00233:0.00853683)1.0000:0.02588221,(((EAFLNBNJ_00741:0.00000210,OLIFGKAA_01091:0.00000210)0.2570:0.00000210,KCDNGKDH_00123:0.00000210)0.9890:0.01430326,(NJDLCJHG_01242:0.02627152,((MGICHKKE_02600:0.00000210,POAPBBPJ_00013:0.00000208)0.5720:0.00283709,((((((EAFCOMFL_02789:0.00000000,ECPOFPGB_02009:0.00000000)0.7500:0.00283709,ILEKNPCG_02805:0.00000000)0.4270:0.00000210,OJMOCMLF_01032:0.00000210)0.4640:0.00283709,(FDMKEBHF_02000:0.00000000,MIBNEDDC_00831:0.00000000)0.6680:0.00000210)0.3380:0.00283710,JPAODHNO_01017:0.00000210)0.5190:0.00568269,(HFDDPOMK_00205:0.00000210,(NLONBMPO_01735:0.00000000,(EDJICKMD_02060:0.00000000,((DADNGLGO_02648:0.00283709,IALJNCNE_00074:0.00000000)0.4990:0.00000210,(LAJDDGGH_01514:0.00000210,(PCELCKFH_01481:0.00000210,(NHAKACGI_01994:0.00000210,(EHIBNHPB_00217:0.00000000,(IELCCKKP_01492:0.00000210,(GJLBJGAO_03091:0.00000000,(IMMLOGPN_03071:0.00000000,(MKEEBBHL_02806:0.00000000,PMGKJJMJ_00743:0.00000000)0.1110:0.00000000)0.0390:0.00000000)0.0450:0.00000000)0.0010:0.00000210)0.0320:0.00000000)0.0020:0.00000000)0.0000:0.00000000)0.1940:0.00000210)0.4500:0.00283709)0.0000:0.00000000)0.0040:0.00000000)0.0950:0.00000210)0.1790:0.00000000)0.2380:0.00000000)0.8740:0.00865810)0.5500:0.00287693)0.7650:0.00897786)0.9580:0.00000210)0.1600:0.00000210,GCNPLAEO_00147:0.00000210)0.4700:0.00000210,((GGPCNCLP_00974:0.03807177,LFABEJLM_02929:0.00286244)0.4350:0.00000210,(((((ABCCDAAF_03194:0.00000210,NPBCJBON_02455:0.00000210)0.8660:0.00557186,PAKFIOCE_03491:0.00000210)0.9380:0.01441822,GCOFFEPL_04760:0.00795837)0.3770:0.00277815,(GKDLAJHE_03431:0.00000000,(IFPLOAMF_02799:0.00278226,JBIJAIGD_02050:0.00278225)0.6730:0.00278226)0.8310:0.00319871)0.9100:0.03275763,(HJEIBGMO_00154:0.00557187,(GGPCNCLP_00975:0.02440725,(IGDACIKP_00436:0.00000210,(MBEADJHG_00136:0.00000000,(((DIODLDOC_01092:0.00000210,NMCDGPLJ_03597:0.00000000)0.1620:0.00000210,NMEILBLG_04583:0.00000208)0.3330:0.00278185,(EAOOEBMI_02259:0.00000000,(FBBOBFKN_01609:0.00000000,IEAELGPH_03348:0.00000000)0.0480:0.00000210)0.1290:0.00000210)0.0080:0.00000000)0.0030:0.00000000)0.2020:0.00000000)0.0030:0.00000210)0.5270:0.00832925)0.2190:0.01197078)0.6970:0.00107991)0.3930:0.00107991,(CGPFNCNN_02717:0.03772482,NHPNEEBB_01293:0.04788684)0.9920:0.00107991)0.3340:0.00107991,(((((((((((((((ILFLGCKE_03445:0.00000000,LCPGIBGP_03092:0.00000000)0.0980:0.00000000,HIKCLAPF_02294:0.00000000)0.0340:0.00000000,HAIJABDP_02752:0.00000000)0.0180:0.00000000,BHPPHMGG_02455:0.00000000)0.0360:0.00000000,AMDKLFBJ_02213:0.00000000)0.5400:0.00269925,(MEEJBCIC_01400:0.00000000,(NNIHDDDM_02286:0.00000000,(OEKELDAE_03577:0.00000000,OPDHNPIA_03809:0.00000000)0.0850:0.00000000)0.0200:0.00000000)0.0160:0.00000000)0.0000:0.00000210,(DBAIBKJO_02642:0.00000000,DNMIKFBM_03837:0.00000000)0.0930:0.00000000)0.4490:0.00269927,(FKJEPDMK_02794:0.00000000,IIAHKECL_02923:0.00000000)0.6310:0.00269925)0.0030:0.00000000,KIIOEDIB_03042:0.00269925)0.0000:0.00000210,(MEPDEEON_04192:0.00269923,(EDLLILGH_00959:0.00000000,(FADLBFEH_04252:0.00000000,(HEEOHJLF_04002:0.00000000,KFNLKFAI_03770:0.00000000)0.0810:0.00000000)0.0440:0.00000000)0.1320:0.00000000)0.2250:0.00000210)0.0630:0.00000210,(HKJHLDIE_04574:0.00000000,(IBAEMEGO_03194:0.00000000,NOBPKMJL_03612:0.00000000)0.2700:0.00000000)0.7950:0.00540619)0.9100:0.03293082,LDHFLDFL_03310:0.00812814)0.3340:0.00540375,(ACEMIHKN_00409:0.00000000,(JNNKAPPC_03404:0.00000000,NIIJCCAD_03012:0.00000000)0.2560:0.00000000)0.6530:0.00269925)0.0850:0.00000000,((DDNAANFI_04766:0.00000000,MIOCDLOO_03975:0.00000000)0.6830:0.00269925,(DJPKOMLL_01548:0.00000000,FLPGKFCB_00179:0.00000000)0.4600:0.00000000)0.4100:0.00000210)0.9820:0.06395427,(DCODGNNI_02571:0.03370287,((((((((((AAIFMDNL_01727:0.00000000,BONKEBNA_00972:0.00383916)0.3460:0.00000210,GNPLLBML_02288:0.00000000)0.7920:0.03512415,AAIFMDNL_01728:0.00000210)0.0140:0.00000000,(BONKEBNA_00973:0.00000210,GNPLLBML_02289:0.00000000)0.5600:0.01274318)0.0160:0.00000000,(MAACBHIC_03797:0.00000000,(DADGLKEK_03718:0.00000000,(OJOPLHKN_01485:0.00000000,PODGPJMG_05318:0.00000000)0.1330:0.00000000)0.0880:0.00000000)0.3660:0.00000210)0.0000:0.00000000,CEHPMHMA_04395:0.00000210)0.0080:0.00000000,(PHCPPFOO_04015:0.00000000,(AIEOHBEP_04612:0.00000210,(EELIDMDE_02461:0.00000210,FJOKBKGE_03607:0.00000105)0.1600:0.00000000)0.1970:0.00000210)0.1590:0.00000000)0.0720:0.00283709,CBJJIIHI_03650:0.00000210)0.4830:0.03385525,(JDNIAKDE_02489:0.00283709,OCHNMEBI_03366:0.00000210)0.9670:0.01798904)0.3110:0.01845891,(((((((((ACMNFMJF_03630:0.00283709,GIMAKAGL_03603:0.00000000)0.1050:0.00000000,PBPPJMJJ_03790:0.00000210)0.3210:0.00000214,GDEIMHBE_02485:0.00651580)0.3260:0.00283496,(IGGMMPEI_02737:0.00000210,(KLILPLNJ_02432:0.00000210,(CFIHLNEP_01865:0.00000210,JBKJGANP_02590:0.00000000)0.0850:0.00000000)0.1250:0.00000000)0.0860:0.00000000)0.0090:0.00000000,FPAPKIJN_03192:0.00000210)0.0240:0.00000000,KEJNODKG_03574:0.00000210)0.0290:0.00000210,IGNKIIFE_01274:0.00000210)0.0080:0.00000210,KEMAEGAF_02360:0.00000000)0.9100:0.03772771,((((((((AIDMPKFA_02393:0.00000105,JNAKHCGO_03197:0.00000105)0.0350:0.00000210,JKNJADGA_01939:0.00000000)0.0140:0.00000210,(MCEFGOPH_02393:0.00000000,NAJLLLDA_01128:0.00000000)0.1590:0.00000000)0.0020:0.00000210,(DCDGIAML_03350:0.00000000,DMHNMOEF_02811:0.00000000)0.1660:0.00000000)0.0090:0.00000210,EIMFLLLG_02996:0.00000000)0.3810:0.00000000,(KHBHEKJH_03323:0.00000000,(JGEDECHA_03300:0.00000000,KPFGDFOM_03200:0.00000210)0.0890:0.00000210)0.5150:0.00283708)0.7660:0.00568269,HKEALDDB_01911:0.00000210)0.3730:0.00283675,(((AOAPKJEO_04166:0.00000210,LLHPGIIN_03489:0.00000000)0.0660:0.00000210,(HGMDGALO_01686:0.00000208,LFDIKOEG_01358:0.00000000)0.0700:0.00000000)0.7070:0.00283742,(((((((GPHJPNFA_02396:0.00000000,IGDEJLCB_02341:0.00000210)0.1180:0.00000000,LMAKMAGB_02905:0.00000210)0.2400:0.00000210,CCLOPKKP_03372:0.00000210)0.0340:0.00000210,EJHECOMO_00130:0.00000000)0.3830:0.00283709,(EPAIMDHC_01468:0.00000000,(AEIBEFIF_01704:0.00000210,NPPECNCA_01107:0.00000000)0.1010:0.00000210)0.6080:0.00283709)0.1310:0.00000209,(KGDOOHOG_03759:0.00000210,(FLHCILBN_02958:0.00000210,LGMJLLMI_04120:0.00000000)0.1910:0.00000210)0.4260:0.00283710)0.2550:0.00283709,(((GMPGJJGA_02124:0.00000210,HHGPHHFJ_03539:0.00283710)0.0510:0.00000000,HMNACBDJ_02103:0.00000210)0.1760:0.00000000,((((AJKHDDNJ_03042:0.00000000,CHKLMAPD_02850:0.00000210)0.0530:0.00000000,AEANBAFL_04338:0.00000210)0.0200:0.00000000,(DPJBBGOI_01159:0.00000210,FMEJBCOC_03813:0.00000000)0.0500:0.00000210)0.5050:0.00146201,(FHCFJGDP_01123:0.00000210,(ABAGHEKI_02266:0.00283709,((BDHLENDB_02024:0.00000210,FBGLCLFL_03300:0.00000210)0.0390:0.00000210,(FIFGPGJJ_03844:0.00000000,(DPCDNJCO_03701:0.00000210,JNKGEBBB_02028:0.00000000)0.0590:0.00000000)0.2150:0.00000210)0.0330:0.00000210)0.0340:0.00000000)0.1890:0.00146201)0.9720:0.02284845)0.0070:0.00000210)0.1730:0.00283743)0.0410:0.00000000)0.9620:0.04895179)0.5660:0.03109583)0.1250:0.01308520)0.6210:0.06563340)0.5770:0.00107991)0.8860:0.00107991,INPELKKI_01579:0.44509576)0.6090:0.09894114,((ADNGLFMJ_01226:0.00000210,JNCDBABO_02069:0.00000210)1.0000:0.28077243,(LDOJAPPL_02494:0.27134118,(((((((((((BMMAOAOF_00646:0.00000000,IPIDMFNM_00138:0.00000000)0.3980:0.00000210,(FIFMJJGD_02275:0.00000000,OHHNEMOP_02244:0.00000000)0.8120:0.00560309)0.1020:0.00000000,(FNJLKHIA_01150:0.00000000,LJANONIP_00004:0.00000000)0.7040:0.00279742)0.3560:0.00279741,(FJLDFIAG_02004:0.00304710,(JEOJNFNA_01420:0.00000210,PEIFGFFP_02175:0.00560308)0.9430:0.01079845)0.7480:0.00872363)0.0140:0.00000000,DDMCLDOD_03036:0.00000210)0.0430:0.00195464,IKBMLDAC_01289:0.00181957)0.0730:0.00101183,(HMGCPODE_00694:0.00000000,OMIIKHOI_01719:0.00000000)0.6390:0.00181937)0.2040:0.00195346,(NBMFANLO_00227:0.00000210,(NBLIFDFK_00385:0.00000000,NFLECNKD_00521:0.00000000)0.6190:0.00279742)0.3690:0.00000210)0.9990:0.10403348,AAHBBBGO_00320:0.11489701)0.5970:0.05059615,DKBADDIN_02349:0.15575601)0.9950:0.13804134,(((EOJMFHIH_03084:0.00000000,IMAPMBJB_01008:0.00000000)0.3340:0.00000000,OCDKCHIM_02682:0.00282907)1.0000:0.06405841,((((((((((GFIFFBFN_02503:0.00000000,KAHMEHJG_02909:0.00000000)0.2360:0.00000000,BCKPGLHD_02034:0.00000000)0.6540:0.00074301,FPNEHNHN_03914:0.00000000)0.3620:0.00114248,PJKOBGMJ_01690:0.00188567)0.2750:0.00188566,LDMNMDME_01723:0.00000000)0.0170:0.00000208,MFBBMJKN_00651:0.00000000)0.3340:0.00000210,((AHKGNOCH_01825:0.00000210,HFFPMACD_03997:0.00000000)0.8980:0.00566619,(FGLFHIEP_03010:0.00851476,LGGENKJN_03200:0.00283014)0.7860:0.00567089)0.6810:0.00851756)0.3280:0.00282907,(CNNCCPAI_01810:0.00000000,(MANNCDGI_02691:0.00000305,OFHINDLI_01749:0.00283710)0.4100:0.00192912)0.4660:0.00089668)0.0590:0.00000000,(CKLMEFDI_03036:0.00000210,NDOBACOP_01972:0.00282908)0.7850:0.00566660)0.7570:0.01200126,(PIBIDGEL_00841:0.00000210,((((((((ANLDACJB_01073:0.00000000,EKPKDHEI_03088:0.00000000)0.6870:0.00171094,CBNIBNPE_02038:0.00171094)0.4870:0.00566263,HKKCGIKC_03563:0.00000210)0.4960:0.00568941,(AABBIEKD_02320:0.00000000,CAJEHBLD_01327:0.00000210)0.1130:0.00158713)0.0030:0.00158504,NKLAJGJN_03695:0.00000000)0.0030:0.00000210,(DILGGDIB_03509:0.00000000,(ICGNAFED_03267:0.00000000,(HNLBGPCG_01972:0.00000000,(KCGFLPLG_03662:0.00119000,KHFKBGOE_00658:0.00000000)0.0930:0.00163885)0.0040:0.00000210)0.0170:0.00000210)0.0200:0.00000000)0.0640:0.00282908,(CNCFKACI_01099:0.00282949,OFFBAPPJ_01326:0.00282950)0.0770:0.00282949)0.0070:0.00000000,((BFPNHHKH_03427:0.00000210,MKHOIOKL_04045:0.00000000)0.4860:0.00282907,(((((((OLJLFCEF_01684:0.00000000,PKCIOENL_03057:0.00000000)0.0580:0.00000000,MIHLPIAK_02261:0.00000000)0.0100:0.00000000,LJAEFIKI_03735:0.00000000)0.0020:0.00000000,GHOEFFFK_01593:0.00000000)0.0060:0.00000000,BLKDOMGG_01630:0.00000000)0.0120:0.00000000,APOMDPLD_03541:0.00000000)0.1610:0.00000210,(((IFNMMOPA_00212:0.00162733,IHGKLGFP_01089:0.00000000)0.0390:0.00012854,AOAJMOPM_04066:0.00000000)0.0030:0.00012973,((((FDBKJOBC_04134:0.00000000,PCLIGJBJ_03737:0.00000000)0.4750:0.00150302,IJAHANFD_03884:0.00000000)0.0200:0.00008979,BELMMHCJ_04249:0.00000000)0.0030:0.00029281,((((((((((NCEMPKNJ_03498:0.00000000,ODGNBGPG_03815:0.00000000)0.0720:0.00000000,MDNHGMOE_03799:0.00000000)0.0070:0.00000000,JFDNNJPD_00219:0.00000000)0.0050:0.00000000,HIJOKELP_03772:0.00000000)0.0040:0.00000000,HEIJGMMO_03592:0.00000000)0.0030:0.00000000,DPKOEFDE_00248:0.00000000)0.0050:0.00000000,DLCGALLP_00429:0.00000000)0.1700:0.00140720,JDAEAHPI_01489:0.00000000)0.0100:0.00009215,CIBNGCOL_03920:0.00000000)0.0020:0.00038624,(((FONGECLK_01471:0.00146407,KEDNKODL_03577:0.00000000)0.0400:0.00025339,DECAHFNL_01851:0.00000000)0.0060:0.00016815,((((HDBAKFDH_03024:0.00178180,MFOJPKFK_01347:0.00000000)0.0270:0.00009446,FMFJAHPA_03913:0.00000000)0.0030:0.00000474,ACHNKJBE_03185:0.00000000)0.0010:0.00000467,(((((FIKBGKBO_01635:0.00000000,KGMBAMGK_03964:0.00000000)0.6460:0.00150721,OHPOCOJI_00886:0.00000000)0.0330:0.00001563,GKCDIOIP_01485:0.00000000)0.0020:0.00009441,ADHOFHHJ_04026:0.00000000)0.0000:0.00026832,((((((CGOMDOKB_03145:0.00000000,GPOEIMLL_01717:0.00000000)0.1990:0.00000000,BFLOPMGA_03997:0.00000000)0.4570:0.00127522,PKNKJLHP_02399:0.00000000)0.0190:0.00000505,IHIAMFIO_03006:0.00000000)0.0030:0.00000533,BEKEINAL_03166:0.00000000)0.0000:0.00059997,(AHABMNKD_03271:0.00000000,(HMOIBAAH_02798:0.00000000,(PACOMJFE_02199:0.00000000,(AIBEHGDA_03915:0.00000000,(EMMOKAHE_04054:0.00000000,(HHPEGKHI_03611:0.00000000,(JHDOLPPC_04004:0.00000000,OOIKGFMI_01539:0.00000000)0.1150:0.00000000)0.0590:0.00000000)0.0670:0.00000000)0.6440:0.00131993)0.0280:0.00012293)0.0020:0.00001129)0.0000:0.00043141)0.0000:0.00094231)0.0000:0.00094228)0.0000:0.00094226)0.0000:0.00094230)0.0000:0.00094228)0.0000:0.00094222)0.0010:0.00188570)0.0370:0.00000000)0.0290:0.00000000)0.1860:0.00282870)0.6300:0.01361650)0.8490:0.06346846)0.8750:0.13959125)0.5150:0.05395401)0.8760:0.13054286)0.2860:0.05047573)0.6230:0.09414242,((BKDEJDIL_00678:0.15878947,GCOICKHG_01793:0.17936995)0.9990:0.23403744,(AIIHPJEJ_00398:0.19647676,(BCDNMFJL_00806:0.00140089,NGLOAFHD_01603:0.00140394)0.9990:0.15882851)0.9900:0.11243467)0.6550:0.05262905)0.2500:0.06835602,(((((((MMJOOPKF_02246:0.00000000,NMHAAKAN_00403:0.00000000)0.0430:0.00000210,CGEJHFMA_01226:0.00000000)0.1610:0.00000210,(JKJPENBJ_00584:0.00000000,NMOLADIH_01617:0.00000210)0.2300:0.00000210)0.5720:0.00280526,ABKIBIME_02169:0.00000000)0.1540:0.00000210,FKGFPOGM_00624:0.00000210)0.9190:0.02824931,DAPJDIBL_00752:0.00336441)1.0000:0.14864599,(JPNIAEJG_00017:0.16113573,(((BPABEELP_00968:0.00000000,FKMAIPHA_00692:0.00000000)0.0350:0.00000000,OBJKNPKL_01699:0.00000000)0.2250:0.00000210,(GFLFNHJE_03719:0.00000000,((DPDBCLFP_02382:0.00000000,JAFMIDED_00163:0.00000000)0.6120:0.00000000,(HJMKKFDJ_01485:0.00000000,NDKACOAC_00981:0.00000000)0.6560:0.00000210)0.0290:0.00000000)0.1390:0.00000210)1.0000:0.14618363)0.7050:0.07377376)0.9930:0.12819861)0.4040:0.09928133,((HCKALGKO_00945:0.52892021,LNGLBKMD_00340:0.43195657)0.1040:0.08122800,(((HGCIKKJF_02924:0.00794135,KHIFAJCO_00779:0.01974600)1.0000:0.14313634,(IJBKKICL_00512:0.03250812,ONKPMNJD_04350:0.04413367)0.9980:0.23517638)0.9880:0.17664805,((FBBCPACI_00789:0.15028970,LGNIKNEM_01045:0.10036637)0.9960:0.13300507,((CACEKHIG_01402:0.19174000,FGKNNKMD_01928:0.15647666)0.9180:0.08322590,(((((((((BOJGDDKP_03248:0.00000210,MOMCAKOL_03784:0.00251590)0.5230:0.00251590,(FALOMFKP_03412:0.00000000,PGLOFDAO_03726:0.00000000)0.5190:0.00000210)0.2660:0.00000210,(DMMDALCM_01041:0.00175733,PDIKKAOA_01391:0.00175971)0.6090:0.00357252)0.4170:0.00509003,HGBDEFDI_03175:0.00253470)0.2300:0.00258825,(ICOLDKPC_01983:0.00000000,KHDENIGE_02909:0.00000000)0.8810:0.00501726)0.5550:0.18377657,(KJFGNMEE_01003:0.16985750,(DENMOCGF_00271:0.00163398,(LHPDJMHE_00904:0.00000000,(KICONJFN_00126:0.00000000,(LEDJJABL_03222:0.00082596,MGFCNENH_00479:0.00000000)0.2540:0.00004545)0.1750:0.00000565)0.1940:0.00031206)0.9970:0.09512579)0.6000:0.04020565)0.0430:0.03359214,MFOBDPHH_02196:0.18475212)0.0430:0.02534574,((AMFAEGBP_02358:0.00282107,CKOILIPL_02387:0.00000210)0.9980:0.05821897,((GDGBLBFB_00549:0.00142714,PJEGMIKI_00788:0.00142703)1.0000:0.04695644,((DBLGNCOL_01470:0.00000000,LIJCLBFC_02549:0.00000000)1.0000:0.05283016,((DNBPNANF_01246:0.00000000,IFEDNBNF_01589:0.00000000)0.5170:0.00000000,(OBFFFKNE_02189:0.00565058,(NDMECGBO_02290:0.00187503,(CPMJFPIE_00003:0.00000000,(HPGKIPPD_01021:0.00000000,OIOCDECJ_01663:0.00000000)0.6520:0.00187292)0.1620:0.00000210)0.5610:0.00187293)0.4100:0.00000210)0.9990:0.03290744)0.8710:0.03136458)0.5720:0.01438451)0.9980:0.14510488)0.0220:0.00458152,((((((JICEPIIA_01556:0.00000000,KNDBIEPI_01329:0.00000000)0.2900:0.00000000,EELHCNDI_01335:0.00000000)0.6370:0.00157568,(BOFMPGFK_01293:0.00000000,IBBDIHHE_01886:0.00151800)0.4150:0.00005761)0.6190:0.00495278,BAKLKPFE_01981:0.00154924)0.5910:0.00159267,JGDNPPFH_01332:0.00282527)0.9960:0.16735170,(((((BJCLCDFH_05012:0.00281309,PGDCDMEC_04143:0.00000210)0.7120:0.00289772,PCGCEOPG_03945:0.00555522)0.9580:0.01835287,(NMDDHOFN_04177:0.01414870,(IPMGNGKB_03021:0.00000210,KIPKMHIF_03821:0.00000000)0.9930:0.01992477)0.7860:0.01634563)0.9980:0.12887179,((DMMDALCM_01040:0.00000210,PDIKKAOA_01390:0.00000000)0.9970:0.23480752,(FFENKKDO_01448:0.00000000,(FBEDBFEA_03098:0.00187503,LNBDIIIA_02124:0.00187503)0.6610:0.00187501)0.9560:0.04811686)0.2230:0.06355674)0.2350:0.05397697,(MPKFDKJA_01758:0.14724719,(((((((((DANFOAOM_00383:0.00000000,MJODDDOM_00441:0.00000000)0.1470:0.00000210,(LIBMCPME_00024:0.00161623,MMGJKFFF_01191:0.00000000)0.1830:0.00119672)0.0100:0.00000210,PCBDHIJM_00234:0.00000000)0.0330:0.00000000,DIFKGKIM_00572:0.00000000)0.3470:0.00000209,IMIMHAAP_00462:0.00282109)0.2970:0.00000000,LIEIHJON_02121:0.00563466)0.2410:0.00000000,NPMEGHKC_02228:0.03575209)0.4330:0.00000210,NPMEGHKC_02229:0.04604172)0.7820:0.01921224,(MNJJJLJC_01348:0.04081837,(MLJGLGMI_01902:0.00159946,(HJCIEMJA_00509:0.00282109,((((DJGJMCJF_01407:0.00000000,MLBFDOCH_01054:0.00000000)0.2380:0.00000000,GAGHCOEN_00596:0.00000000)0.6170:0.00000210,IBGHIPBM_01625:0.00000000)0.1230:0.00000000,(DMPAPDHC_01186:0.00000000,(KFPMBBFO_02124:0.00000000,(HPDHKCDJ_01052:0.00000000,NELMJBGJ_00585:0.00000000)0.6510:0.00190748)0.1980:0.00090338)0.1340:0.00000210)0.4930:0.00000210)0.7500:0.00128072)0.9920:0.03597248)0.9260:0.03171682)0.8990:0.10256112)0.2160:0.02940889)0.0690:0.02635846)0.0560:0.02691907)0.7230:0.06924261)0.7930:0.10232766)0.4210:0.05071721)0.2730:0.03457221)0.0320:0.03768539)0.0280:0.03539011,((((((HHOCMNLK_02165:0.00278828,ILNEKJMF_02717:0.00000210)1.0000:0.35309806,IIDDDEJL_03598:0.46381233)0.4970:0.08702388,GMOONDPA_02117:0.50129352)0.2170:0.04053401,(IIDDDEJL_03721:0.46688209,(HPFFFOKA_05151:0.00953626,OBBEALAH_03875:0.03703645)1.0000:0.53499631)0.7160:0.16688534)0.1530:0.05783654,(FBBCPACI_00222:0.27497702,((AEHCEAGL_03742:0.39466826,LGNIKNEM_00424:0.32229734)0.4750:0.05224908,(IIDDDEJL_00584:0.38594291,(DJMELOPL_00304:0.22990736,DJMELOPL_00484:0.23929646)0.7340:0.08441079)0.9150:0.13757279)0.2480:0.07594309)0.2930:0.05506337)0.6040:0.12133967,(((GBLBIBKJ_02866:0.00000000,MAEGLHGE_02495:0.00000000)0.3340:0.00000000,NKGFBJNE_02787:0.00000000)0.9990:0.41388942,(((BGLEACLA_02036:0.06389935,PCFEGMEJ_00424:0.00000210)0.2980:0.00000210,DLAKGPLO_00371:0.00280134)0.9990:0.38017000,(IMMPLIKP_01047:0.39883348,(ENAGKJNE_00510:0.23616983,(FAKHAGHK_03765:0.01542264,(FNFPIDDC_03695:0.00000210,(GOMOADOP_05725:0.00000000,(JCPPPEPF_02728:0.00157704,(HADMGJDF_02364:0.00000000,NAECONMF_02117:0.00042732)0.5360:0.00115022)0.6540:0.00521851)0.1130:0.00000210)0.6980:0.00431562)1.0000:0.23019762)0.8630:0.13065525)0.9350:0.10030526)0.8920:0.11742829)0.7370:0.13608730)0.0330:0.05179590)0.0100:0.03190118,(((((BDKGHFGL_00527:0.00282107,EJHJJKLE_03886:0.00000000)0.2700:0.00000000,MHOHPBJH_02102:0.00000000)0.2010:0.00000000,EEMPIOOP_03477:0.00000209)1.0000:0.39472724,(FDMLKKHH_00026:0.42799921,GGLMIMAI_00359:0.22484453)0.9840:0.19715360)0.3510:0.08444208,((LDKHMOIJ_06209:0.00561880,OAGAAAPG_06105:0.00000210)0.9990:0.10631372,((HADMGJDF_01108:0.00000000,JCPPPEPF_02087:0.00000210)0.1140:0.00000210,(((FAKHAGHK_00330:0.00283710,NAECONMF_00823:0.00000000)0.4540:0.00000000,JGGLOINM_01658:0.00000210)0.0700:0.00000210,(GOMOADOP_00617:0.18588724,(JEPKNJGJ_03640:0.07075229,(FNFPIDDC_01856:0.00000215,(GOMOADOP_00618:0.00000000,JEPKNJGJ_03641:0.00375273)0.8540:0.00361699)0.5500:0.00283496)0.1910:0.00000000)0.3130:0.00000000)0.0090:0.00000000)0.7940:0.09490562)0.8440:0.31196610)0.0420:0.04647727,((KJFGNMEE_01970:0.40401630,NCNAFGOE_04418:0.60313947)0.4060:0.12025874,(ODCBGPON_00930:0.51272226,((((DOGBJFMC_00672:0.03561415,EEMPIOOP_01860:0.21194413)0.9750:0.06646481,HPFFFOKA_02540:0.13910245)0.8800:0.04911344,LKNJFAFE_05963:0.22684399)0.9790:0.11189358,((((((BNFCMEGG_03315:0.00040828,JIKJGNKA_02237:0.00000000)0.6660:0.00232036,(ILNJBPBM_02817:0.00000000,MNIFHMCP_02201:0.00000000)0.6490:0.00000210)0.5520:0.00262147,(BHALKDBD_01872:0.00000210,JIHFOKKI_02193:0.00000000)0.9180:0.00557448)0.7200:0.02188889,HGMAOJAD_02467:0.01479771)1.0000:0.19461505,JBCILPMA_01810:0.25512406)0.9990:0.25962227,((((CAEFFLKC_01032:0.00000000,NDKHENDM_01199:0.00000000)1.0000:0.24553400,(KDFPFNCJ_00209:0.00000000,OPLPCEGI_00209:0.00000000)1.0000:0.25227135)0.4750:0.08589397,DPHEEJBB_00128:0.22049165)0.3410:0.03060957,((((AHOBBFLK_02183:0.00000000,CICGMGDP_00456:0.00000000)0.7690:0.00272861,JIMGADLJ_00933:0.00000210)1.0000:0.16054835,(IBJLAKHA_00610:0.09183837,NDFFJJFN_00262:0.13257130)0.9180:0.06202865)0.9210:0.08454664,((GDPHDLKG_01379:0.00000000,HCKBIFCN_02059:0.00000000)1.0000:0.05939225,(((AHNCCJFE_02641:0.00000210,ENBMANFB_03423:0.00816506)0.5210:0.00271389,BAAKKMKF_01927:0.00000210)1.0000:0.04757435,(DNFKHOML_04681:0.06886723,(HPFFFOKA_01601:0.01147068,(FAKHAGHK_03651:0.00817189,(JGGLOINM_03932:0.00000210,(OBBEALAH_05006:0.00000210,(KHPCOIIC_04305:0.00000000,NEENBHML_01598:0.00000000)0.9890:0.01090243)0.9830:0.01364631)0.4980:0.00543310)0.9490:0.01587680)1.0000:0.07634231)1.0000:0.08984398)0.5350:0.02788425)1.0000:0.10324709)0.8780:0.07977874)0.9730:0.10251253)0.9190:0.11851607)0.6570:0.09219457)0.9810:0.20603320)0.1130:0.10865648);
